# Supplementary material for: Microbial Community Shifts in Response to Acid Mine Drainage Pollution Within a Natural Wetland Ecosystem
Source: Front Microbiol. 2018 Jun 27;9:1445. doi: 10.3389/fmicb.2018.01445 (PMC6036317; doi:10.3389/fmicb.2018.01445)
Supplement: Supplementary file 4 [file Data_Sheet_1.XLSX]

## Sheet: Level 2
Data Sheet 1a. Relative abundance of assigned taxa for each sample site at phylum level (level 2). Site UW, sediment from unpolluted wetland; S1 - S3, sediment from wetland sites on the Southern Afon Goch river all associated with Juncus sp.; N1 - N4, sediment from sites on the Northern Afon Goch river; NA, sediment at adit entering the Northern Afon Goch river; S1R, sediment from river at site S…
	UW	S1	S2	S3	N1	N2	NA	N3	N4		S1R	S2C
Taxonomy	%	%	%	%	%	%	%	%	%		%	%
Unassigned;__	0.00919	0.00576	0.0325603	0.0117977	0.0261612	0.00293	0.0142679	0.00993	0.0400307		0.00828	0.0105925
k__Archaea;__	0.000255	0	0.00163	0.000332	0.010044	0.000652	0.00389	0.001	0.0122697		0	0.000166
k__Archaea;p__Crenarchaeota	0.0736674	0.0115158	0.0139544	0.0181119	0.138514	0.0381305	0.0789368	0.00537	0.00768		0.0105405	0.0736509
k__Archaea;p__Euryarchaeota	0.0204277	0.014806	0.014187	0.00582	0.0609649	0.0172728	0.640389	0.0271368	0.0397565		0.016413	0.0115855
k__Archaea;p__[Parvarchaeota]	0.079668	0.0499017	0.408864	0.0684597	0.384943	0.0361751	0.0693014	0.0458958	0.186102		0.0182199	0.0950013
k__Bacteria;__	0.911076	1.29169	0.678881	0.642059	0.70098	0.68309	1.7733	0.326188	1.02757		0.957073	1.00595
k__Bacteria;p__	0.0644749	0.0096	0.00233	0.0338975	0.052556	0.140138	0.0122297	0.000911	0.00377		0.013552	0.0584242
k__Bacteria;p__AC1	0.0214491	0.000823	0.00791	0.0192751	0.111886	0.00261	0.0378007	0.00237	0.0126124		0.00873	0.021516
k__Bacteria;p__AD3	0.0981807	0.431567	0.0807029	0.00266	0.00234	0.151218	0.706355	0.0875116	0.029269		0.0886904	0.0809332
k__Bacteria;p__Acidobacteria	12.792	18.2448	8.78173	10.5037	9.87025	13.3059	7.12544	1.46839	1.87514		13.6235	11.0528
k__Bacteria;p__Actinobacteria	4.91095	8.88744	6.57229	3.45456	2.84036	3.65303	8.60356	3.76892	5.79191		5.10263	3.4942
k__Bacteria;p__Armatimonadetes	0.371273	0.569757	0.803541	0.507964	0.501968	0.130361	0.136935	0.0213088	0.120778		1.14424	0.412445
k__Bacteria;p__BHI80-139	0.00281	0	0	0.0601515	0.0210224	0.0172728	0	0.00109	0.00679		0.000301	0.00149
k__Bacteria;p__BRC1	0.102905	0.0611433	0.00209	0.0461937	0.0495194	0.00424	0.0176033	0.00464	0.00199		0.113686	0.0969874
k__Bacteria;p__Bacteroidetes	16.2711	6.13626	6.72462	9.83128	10.9772	6.53922	1.28004	1.68776	3.6127		7.73218	14.3831
k__Bacteria;p__Caldiserica	0.00447	0.000274	0	0.000498	0.01565	0	0.00167	0.000273	0		0.00105	0.00215
k__Bacteria;p__Chlamydiae	0.503926	4.19805	4.11213	0.898284	1.73038	1.70447	0.0209386	9.43887	3.67494		1.88629	0.60013
k__Bacteria;p__Chlorobi	1.3158	0.909747	0.564688	1.37252	1.11979	0.609762	0.360589	0.0215819	0.0365349		0.945328	1.22492
k__Bacteria;p__Chloroflexi	2.95844	1.17735	0.777725	4.01951	5.61742	9.8846	1.38918	0.175752	0.129209		0.659531	3.11303
k__Bacteria;p__Chrysiogenetes	0	0	0	0	0	0	0	0.000273	0		0	0
k__Bacteria;p__Cyanobacteria	6.39425	1.55545	5.32732	5.95549	0.754003	1.34141	2.1993	10.7498	2.05089		8.60779	6.06171
k__Bacteria;p__Deferribacteres	0	0	0.000465	0	0.0014	0	0	0	0.000617		0	0.000993
k__Bacteria;p__Elusimicrobia	0.197	0.414294	0.4284	0.575593	0.565969	0.326228	0.189189	0.158723	0.298928		0.370572	0.2428
k__Bacteria;p__FBP	0.00855	0.000548	0.000698	0.0174473	0.0114455	0.000978	0	0.00483	0.000274		0.000903	0.00546
k__Bacteria;p__FCPU426	0.0846473	0.757574	0.214898	0.0545019	0.036906	0.0554033	0.0101914	0.00729	0.0343414		0.16925	0.0941738
k__Bacteria;p__Fibrobacteres	0.151931	0.157657	0.0281414	0.134593	0.102776	0.0723502	0.0574423	0.0580982	0.115431		0.215778	0.214829
k__Bacteria;p__Firmicutes	1.18672	1.11127	0.17443	0.315712	3.24656	6.0533	8.66582	2.14162	2.07145		2.10493	1.61883
k__Bacteria;p__Fusobacteria	0.0337057	0.0194671	0.00279	0.0152871	0.00911	0.00163	0	0.0104723	0.0250192		0.00331	0.07663
k__Bacteria;p__GAL15	0.000511	0	0	0	0	0.000652	0	0	0.000206		0	0
k__Bacteria;p__GN02	0.23977	0.0701914	0.0516313	0.187433	0.277028	0.0162951	0.0172327	0.047717	0.155462		0.0856788	0.271598
k__Bacteria;p__GN04	0.00409	0.00247	0.00233	0.0272509	0.0247597	0.000978	0.00871	0.000273	0.000343		0	0.00248
k__Bacteria;p__GOUTA4	0.00128	0	0.000233	0.00199	0	0	0	0	0		0	0.000331
k__Bacteria;p__Gemmatimonadetes	0.439196	0.040031	0.149312	1.61046	1.14035	2.6033	0.00148	0.0217641	0.0658725		0.00497	0.370075
k__Bacteria;p__H-178	0.0183849	0.000274	0.000233	0.00498	0.0028	0	0	0	0		0	0.0177093
k__Bacteria;p__Hyd24-12	0	0	0	0	0.00164	0	0	0	0		0	0
k__Bacteria;p__Kazan-3B-28	0.00102	0	0.00349	0.000166	0.00514	0.000326	0	0.000911	0.00589		0	0.000662
k__Bacteria;p__LCP-89	0	0	0.000465	0.00133	0.00327	0	0	0	0		0	0
k__Bacteria;p__LD1	0	0	0.000698	0.000332	0.00327	0.000652	0	0.000182	0		0	0
k__Bacteria;p__Lentisphaerae	0.133418	0.0874651	0.0237225	0.0528402	0.106513	0.0189023	0.00556	0.0225836	0.00898		0.22918	0.165839
k__Bacteria;p__MVP-21	0	0	0	0	0	0	0	0.000182	0.0163824		0	0
k__Bacteria;p__NC10	0.00115	0.00165	0.00209	0.015121	0.0392418	0.0075	0	0.000911	0.00233		0.000903	0.00132
k__Bacteria;p__NKB19	0.0963932	0.0260476	0.00326	0.0639733	0.105813	0.0088	0.0159356	0.00637	0.000206		0.0593277	0.11751
k__Bacteria;p__Nitrospirae	0.581168	1.22972	0.526081	1.39644	3.34863	3.33723	0.475103	0.759193	0.44966		0.216832	0.359813
k__Bacteria;p__OC31	0.00166	0	0	0.013127	0.0177522	0	0	0	0		0	0
k__Bacteria;p__OD1	5.19808	1.32623	6.61578	4.2013	3.86111	6.05134	1.16978	1.80077	7.70413		2.62804	5.64248
k__Bacteria;p__OP1	0	0	0	0.000332	0.00187	0.0013	0	0	0		0	0
k__Bacteria;p__OP11	0.12346	0.0337248	0.0616319	0.243597	0.239422	0.440945	0.0761574	0.0309614	0.303726		0.035687	0.154087
k__Bacteria;p__OP3	0.298755	0.0455147	0.522592	0.880172	1.00417	0.13916	0.0244593	0.0845976	0.477764		0.0864317	0.585566
k__Bacteria;p__OP8	0.00102	0.00631	0.0137218	0.0184442	0.169814	0.00391	0.0237181	0.00155	0.0024		0.00151	0.00248
k__Bacteria;p__OP9	0	0	0.000233	0.000665	0.00607	0	0	0.000182	0.000548		0	0
k__Bacteria;p__PAUC34f	0	0	0	0.000498	0	0	0	0	0		0	0
k__Bacteria;p__Planctomycetes	3.85203	4.7264	3.28626	3.50407	5.68259	4.81748	4.82182	0.926476	1.35227		4.18501	3.01786
k__Bacteria;p__Poribacteria	0	0	0	0	0.00958	0	0	0	0		0	0
k__Bacteria;p__Proteobacteria	30.8778	37.3575	43.9354	40.087	38.0645	32.3474	49.5853	60.9176	64.1221		40.0554	35.1611
k__Bacteria;p__SBR1093	0.000128	0	0	0.000332	0.000234	0.00326	0	0	0.000754		0	0
k__Bacteria;p__SC4	0.000383	0	0	0.000332	0.00794	0	0.0172327	0	0		0.000151	0
k__Bacteria;p__SR1	0.36157	0.091852	0.0293042	0.0747739	0.115857	0.0156433	0	0.0229479	0.0585381		0.154342	0.384805
k__Bacteria;p__Spirochaetes	0.985126	0.798701	0.210014	0.385335	0.384476	0.54947	0.180851	0.265085	0.0735496		1.78073	1.33267
k__Bacteria;p__Synergistetes	0	0	0	0	0	0.00228	0	0.0121114	0.0061		0	0
k__Bacteria;p__TA06	0	0.000823	0	0	0.00187	0	0.00204	0	0.000548		0	0
k__Bacteria;p__TM6	0.168146	0.253347	0.607481	0.479218	0.872896	0.634531	0.0129708	0.238585	1.01516		0.25267	0.200926
k__Bacteria;p__TM7	1.40364	1.79948	0.943317	1.65234	0.573444	1.28666	4.74733	0.593276	1.38538		1.40248	1.84044
k__Bacteria;p__TPD-58	0.289307	0.102271	0.0109309	0.0350607	0.0460157	0.0123843	0.0654101	0.000546	0		0.227824	0.237834
k__Bacteria;p__Tenericutes	0.0162145	0.01179	0.0337231	0.00482	0.0140149	0.016621	0.000926	0.0201249	0.0258417		0.00527	0.0135716
k__Bacteria;p__Verrucomicrobia	5.48331	4.38779	6.58485	5.66055	4.33388	2.18973	0.0561452	0.357878	0.80692		3.79592	5.12246
k__Bacteria;p__WPS-2	0.174401	1.47265	0.575154	0.0491846	0.0675052	0.0479075	5.26023	3.61402	0.694917		0.813271	0.162694
k__Bacteria;p__WS2	0.00523	0	0	0.00282	0.0191537	0	0	0.000546	0		0	0
k__Bacteria;p__WS3	0.181424	0.00823	0.00674	0.5402	0.193873	0.00684	0.00537	0.00328	0.00343		0.012498	0.146309
k__Bacteria;p__WS4	0.0273221	0.00768	0.00093	0.00249	0.0172851	0.00293	0.00445	0.000364	0		0.0234902	0.0317775
k__Bacteria;p__WS5	0.244239	0.0180962	0.0281414	0.0737769	0.0817537	0.0123843	0.0157503	0.00501	0.0144631		0.0621887	0.288314
k__Bacteria;p__WS6	0.085924	0.0241283	0.00721	0.06065	0.0532567	0.0179246	0.0116738	0.0125667	0.0269385		0.0111428	0.131744
k__Bacteria;p__WWE1	0.0665177	0.00302	0.00209	0.00781	0.0350373	0.00196	0	0.00328	0.000754		0.0180694	0.0804367
k__Bacteria;p__ZB3	0.0684328	0.0496275	0.00395	0.0307404	0.0200881	0.00261	0	0.000729	0.00747		0.0481849	0.0915257
k__Bacteria;p__[Caldithrix]	0	0	0	0.000997	0.00561	0	0	0	0		0	0.000331
k__Bacteria;p__[Thermi]	0.000766	0.000274	0	0.0613146	0.0803522	0.628339	0	0.00137	0.00494		0	0.00877

## Sheet: Level 7
Data Sheet 1b. Relative abundance of assigned taxa for each sample site at species level (level 7). Site UW, sediment from unpolluted wetland; S1 - S3, sediment from wetland sites on the Southern Afon Goch river all associated with Juncus sp.; N1 - N4, sediment from sites on the Northern Afon Goch river; NA, sediment at adit entering the Northern Afon Goch river; S1R, sediment from river at site …
	UW	S1	S2	S3	N1	N2	NA	N3	N4		S1R	S2C
Taxonomy	%	%	%	%	%	%	%	%	%		%	%
Unassigned;__;__;__;__;__;__	0.00919247	0.00575789	0.0325603	0.0117977	0.0261612	0.00293312	0.0142679	0.00992587	0.0400307		0.00828179	0.0105925
k__Archaea;__;__;__;__;__;__	0.000255346	0	0.00162801	0.000332329	0.010044	0.000651803	0.00389125	0.00100169	0.0122697		0	0.000165508
k__Archaea;p__Crenarchaeota;c__MBGA;o__NRP-J;f__;g__;s__	0.0609001	0.00520952	0.00767492	0	0.000467164	0.00554033	0.0339095	0.00327827	0.00438693		0	0.0595827
k__Archaea;p__Crenarchaeota;c__MCG;o__;f__;g__;s__	0	0	0	0.000332329	0.00794179	0.00423672	0	0.000546378	0		0	0
k__Archaea;p__Crenarchaeota;c__MCG;o__pGrfC26;f__;g__;s__	0.0127673	0.00630626	0.00534919	0.0177796	0.130105	0.0270498	0.0450273	0.00154807	0.00116528		0.0105405	0.0140681
k__Archaea;p__Crenarchaeota;c__Thaumarchaeota;o__Cenarchaeales;f__Cenarchaeaceae;g__Nitrosopumilus;s__	0	0	0.000465147	0	0	0	0	0	6.85457e-05		0	0
k__Archaea;p__Crenarchaeota;c__Thaumarchaeota;o__Cenarchaeales;f__SAGMA-X;g__;s__	0	0	0.000465147	0	0	0.00130361	0	0	0.00205637		0	0
k__Archaea;p__Euryarchaeota;c__DSEG;o__104A5;f__;g__;s__	0	0	0.00069772	0.000498493	0.00140149	0	0	0.000182126	0		0	0
k__Archaea;p__Euryarchaeota;c__DSEG;o__ArcA07;f__;g__;s__	0	0	0.00139544	0	0.00163507	0	0	0	0		0	0
k__Archaea;p__Euryarchaeota;c__DSEG;o__HydGC-84-221A;f__;g__;s__	0	0.00054837	0	0	0	0	0	0	0		0	0
k__Archaea;p__Euryarchaeota;c__Methanobacteria;o__Methanobacteriales;f__Methanobacteriaceae;g__Methanobacterium;s__	0.000383019	0.00164511	0	0.000996986	0.0039709	0.000325902	0.00111179	0.000273189	0		0.000602312	0.000331015
k__Archaea;p__Euryarchaeota;c__Methanobacteria;o__Methanobacteriales;f__Methanobacteriaceae;g__Methanobrevibacter;s__	0	0	0	0.000498493	0.0025694	0.00228131	0	0.0101991	0.0117899		0	0
k__Archaea;p__Euryarchaeota;c__Methanobacteria;o__Methanobacteriales;f__Methanobacteriaceae;g__Methanosphaera;s__	0	0	0	0	0.000467164	0	0	0	0		0	0
k__Archaea;p__Euryarchaeota;c__Methanomicrobia;o__Methanocellales;f__Methanocellaceae;g__Methanocella;s__	0	0.00054837	0	0	0	0	0	0	0		0	0
k__Archaea;p__Euryarchaeota;c__Methanomicrobia;o__Methanomicrobiales;f__Methanocorpusculaceae;g__Methanocorpusculum;s__	0	0	0	0	0.000467164	0.00130361	0	0.00601016	0		0.000301156	0
k__Archaea;p__Euryarchaeota;c__Methanomicrobia;o__Methanomicrobiales;f__Methanomicrobiaceae;g__Methanoplanus;s__	0	0	0	0	0	0	0	0.000819568	0		0	0
k__Archaea;p__Euryarchaeota;c__Methanomicrobia;o__Methanomicrobiales;f__Methanoregulaceae;__;__	0	0	0	0	0.000934328	0	0	0	0		0	0
k__Archaea;p__Euryarchaeota;c__Methanomicrobia;o__Methanomicrobiales;f__Methanoregulaceae;g__;s__	0	0	0	0.000166164	0.00140149	0	0	0	0		0	0
k__Archaea;p__Euryarchaeota;c__Methanomicrobia;o__Methanomicrobiales;f__Methanoregulaceae;g__Candidatus Methanoregula;s__	0.00204277	0.000822556	0	0	0.0039709	0.000651803	0.000185298	0	0		0.0100887	0.00148957
k__Archaea;p__Euryarchaeota;c__Methanomicrobia;o__Methanomicrobiales;f__Methanoregulaceae;g__Methanolinea;s__	0	0	0	0	0.000467164	0	0	0	0		0	0
k__Archaea;p__Euryarchaeota;c__Methanomicrobia;o__Methanosarcinales;f__Methanosaetaceae;g__Methanosaeta;s__	0.000127673	0.000822556	0.00162801	0.00265863	0.0301321	0.00325902	0	0.000455315	0.00178219		0.00391503	0
k__Archaea;p__Euryarchaeota;c__Methanomicrobia;o__Methanosarcinales;f__Methanosarcinaceae;g__Methanosarcina;s__	0	0	0	0.000166164	0.0025694	0.000977705	0	9.10631e-05	0.00116528		0	0
k__Archaea;p__Euryarchaeota;c__Thermoplasmata;o__E2;f__;g__;s__	0	0	0	0	0.000934328	0	0	0	0		0	0
k__Archaea;p__Euryarchaeota;c__Thermoplasmata;o__E2;f__DHVEG-1;g__;s__	0	0	0	0	0	0	0	0.000546378	0		0	0
k__Archaea;p__Euryarchaeota;c__Thermoplasmata;o__E2;f__[Methanomassiliicoccaceae];g__;s__	0.0178742	0.010419	0.0104658	0.000830821	0.010044	0.00847344	0.557561	0.00846887	0.0139833		0.00150578	0.00976495
k__Archaea;p__Euryarchaeota;c__Thermoplasmata;o__Thermoplasmatales;f__Picrophilaceae;g__Ferroplasma;s__	0	0	0	0	0	0	0	0	0.00191928		0	0
k__Archaea;p__Euryarchaeota;c__Thermoplasmata;o__Thermoplasmatales;f__Picrophilaceae;g__Thermogymnomonas;s__	0	0	0	0	0	0	0.081531	9.10631e-05	0.00911658		0	0
k__Archaea;p__[Parvarchaeota];c__[Micrarchaea];o__[Micrarchaeles];f__;g__;s__	0	0	0.00325603	0.000498493	0.00700746	0.00228131	0.00259417	0.000455315	0.00143946		0	0.000165508
k__Archaea;p__[Parvarchaeota];c__[Parvarchaea];o__WCHD3-30;f__;g__;s__	0.0365145	0.0378376	0.367466	0.0365561	0.25367	0.0312866	0.0605924	0.0392482	0.171296		0.0131003	0.0383978
k__Archaea;p__[Parvarchaeota];c__[Parvarchaea];o__YLA114;f__;g__;s__	0.0431535	0.0120641	0.038142	0.0314051	0.124266	0.00260721	0.00611483	0.00619229	0.0133664		0.00511965	0.0564381
k__Bacteria;__;__;__;__;__;__	0.911076	1.29169	0.678881	0.642059	0.70098	0.68309	1.7733	0.326188	1.02757		0.957073	1.00595
k__Bacteria;p__;c__;o__;f__;g__;s__	0.0644749	0.00959648	0.00232573	0.0338975	0.052556	0.140138	0.0122297	0.000910631	0.00377002		0.013552	0.0584242
k__Bacteria;p__AC1;__;__;__;__;__	0.00165975	0	0.000930293	0.000498493	0.00840896	0	0	9.10631e-05	0.000754003		0	0.00413769
k__Bacteria;p__AC1;c__;o__;f__;g__;s__	0	0	0.00116287	0.00149548	0.0151828	0	0.000370595	0	0.00322165		0.00331271	0.000165508
k__Bacteria;p__AC1;c__HDBW-WB69;o__;f__;g__;s__	0.0197893	0.000822556	0.00581433	0.0167826	0.0555925	0.00260721	0.0372448	0.00227658	0.00863676		0.00542081	0.0167163
k__Bacteria;p__AC1;c__SHA-114;o__;f__;g__;s__	0	0	0	0.000498493	0.0320007	0	0	0	0		0	0
k__Bacteria;p__AC1;c__TA06;o__;f__;g__;s__	0	0	0	0	0.000700746	0	0.000185298	0	0		0	0.000496523
k__Bacteria;p__AD3;c__ABS-6;o__;f__;g__;s__	0.00102139	0.00054837	0	0.0023263	0.000934328	0.140464	0.000370595	0.000637441	0.00596348		0	0
k__Bacteria;p__AD3;c__JG37-AG-4;o__;f__;g__;s__	0.0971593	0.431019	0.0807029	0.000332329	0.00140149	0.0107548	0.705984	0.0868742	0.0233055		0.0886904	0.0809332
k__Bacteria;p__Acidobacteria;__;__;__;__;__	0	0	0.00162801	0	0	0.00293312	0	0	0		0.000150578	0
k__Bacteria;p__Acidobacteria;c__;o__;f__;g__;s__	0.0278327	0.000274185	0.00116287	0.0239277	0.000233582	0.0107548	0	0.00127488	0.00226201		0	0
k__Bacteria;p__Acidobacteria;c__AT-s54;o__;f__;g__;s__	0.00485158	0	0	0	0	0.00260721	0	0	0		0	0
k__Bacteria;p__Acidobacteria;c__Acidobacteria-5;o__;f__;g__;s__	0.0270667	0.0019193	0.00116287	0.0996986	0.0364388	0.01988	0	0.000546378	0.0124068		0.000602312	0.000331015
k__Bacteria;p__Acidobacteria;c__Acidobacteria-6;__;__;__;__	0	0	0	0	0	0	0	0.000182126	0		0	0
k__Bacteria;p__Acidobacteria;c__Acidobacteria-6;o__BPC015;f__;g__;s__	0.000255346	0	0	0	0	0	0	0	0		0	0
k__Bacteria;p__Acidobacteria;c__Acidobacteria-6;o__CCU21;f__;g__;s__	0.183466	0.000822556	0.00744235	1.0352	0.43236	0.156107	0.00148238	0.00965269	0.0112415		0.000451734	0.0470041
k__Bacteria;p__Acidobacteria;c__Acidobacteria-6;o__iii1-15;__;__;__	0.00153208	0	0	0.000332329	0.000233582	0	0	0	0		0	0
k__Bacteria;p__Acidobacteria;c__Acidobacteria-6;o__iii1-15;f__;g__;s__	0.958059	0.372618	0.0862847	2.43364	1.57878	1.37107	0.0442862	0.0366984	0.129551		0.239419	0.422872
k__Bacteria;p__Acidobacteria;c__Acidobacteria-6;o__iii1-15;f__RB40;g__;s__	0.461028	0.00520952	0.0137218	0.411755	0.663373	0.0912525	0	0.0123846	0.0309827		0.00180694	0.100463
k__Bacteria;p__Acidobacteria;c__Acidobacteria-6;o__iii1-15;f__mb2424;g__;s__	0.195595	0.00246767	0.00674463	0.417903	0.41928	0.0189023	0	0.00555485	0.0161768		0.000301156	0.0685201
k__Bacteria;p__Acidobacteria;c__Acidobacteriia;o__Acidobacteriales;__;__;__	0	0.00054837	0.00116287	0	0	0.000651803	0	0	0		0	0
k__Bacteria;p__Acidobacteria;c__Acidobacteriia;o__Acidobacteriales;f__;g__;s__	0.0344718	0.132157	0.0602365	0	0	0	0.019271	0.00318721	0.00726585		0.0341812	0.0239986
k__Bacteria;p__Acidobacteria;c__Acidobacteriia;o__Acidobacteriales;f__Acidobacteriaceae;__;__	0.000766039	0.00383859	0.00139544	0	0.000467164	0.000651803	0.00463244	0.0017302	0.000616912		0.00150578	0.00066203
k__Bacteria;p__Acidobacteria;c__Acidobacteriia;o__Acidobacteriales;f__Acidobacteriaceae;g__;s__	2.69569	13.4811	5.24662	0.0523418	0.146222	0.222265	6.64274	1.27415	1.43919		7.19281	2.36295
k__Bacteria;p__Acidobacteria;c__Acidobacteriia;o__Acidobacteriales;f__Acidobacteriaceae;g__Acidobacterium;s__	0	0.00054837	0	0	0	0	0	0	0		0	0
k__Bacteria;p__Acidobacteria;c__Acidobacteriia;o__Acidobacteriales;f__Acidobacteriaceae;g__Edaphobacter;__	0	0.00109674	0	0	0	0	0.000926489	0.000182126	0		0	0
k__Bacteria;p__Acidobacteria;c__Acidobacteriia;o__Acidobacteriales;f__Acidobacteriaceae;g__Edaphobacter;s__	0	0.00054837	0	0	0	0	0.000185298	0	0		0	0
k__Bacteria;p__Acidobacteria;c__Acidobacteriia;o__Acidobacteriales;f__Acidobacteriaceae;g__Telmatobacter;s__bradus	0	0.00054837	0	0	0	0	0	0	0		0	0
k__Bacteria;p__Acidobacteria;c__Acidobacteriia;o__Acidobacteriales;f__Acidobacteriaceae;g__Terriglobus;s__	0.000893712	0.00137093	0.00209316	0.00481876	0.00140149	0	0.00203828	0.00227658	0.000342729		0	0.00198609
k__Bacteria;p__Acidobacteria;c__Acidobacteriia;o__Acidobacteriales;f__Koribacteraceae;__;__	0	0	0.00139544	0.000498493	0.00280299	0.00228131	0	0	0.00123382		0	0.00066203
k__Bacteria;p__Acidobacteria;c__Acidobacteriia;o__Acidobacteriales;f__Koribacteraceae;g__;s__	0.00893712	0.00466115	0.0379094	0.220168	0.0761478	2.23764	0.00148238	0.00910631	0.00891095		0.00105405	0.00728233
k__Bacteria;p__Acidobacteria;c__Acidobacteriia;o__Acidobacteriales;f__Koribacteraceae;g__Candidatus Koribacter;__	0	0	0.000232573	0	0	0.0205318	0	0	0		0	0
k__Bacteria;p__Acidobacteria;c__Acidobacteriia;o__Acidobacteriales;f__Koribacteraceae;g__Candidatus Koribacter;s__	0.148229	0.134625	0.0727954	0.0348945	0.130806	0.280275	0.0813457	0.00382465	0.00267328		0.0569185	0.125455
k__Bacteria;p__Acidobacteria;c__BPC102;o__;f__;g__;s__	0.000510693	0	0	0.0362238	0.0453149	0.0554033	0	0	0.00109673		0	0.000165508
k__Bacteria;p__Acidobacteria;c__BPC102;o__MVS-40;f__;g__;s__	0.0758379	0.017822	0.0113961	0.259216	0.405966	0.146004	0.00463244	0.00254977	0.0032902		0.0150578	0.0872225
k__Bacteria;p__Acidobacteria;c__DA052;o__Ellin6513;f__;g__;s__	0.225471	0.190285	0.838427	0.168989	0.0840896	2.85034	0.00444715	0.00828674	0.0258417		0.0527023	0.21847
k__Bacteria;p__Acidobacteria;c__EC1113;o__;f__;g__;s__	0.00229812	0	0.00465147	0.0854084	0.121229	0.280927	0.000185298	0.000819568	0.0023991		0	0.00397218
k__Bacteria;p__Acidobacteria;c__GAL08;o__;f__;g__;s__	0	0	0	0	0	0	0	0	0.000342729		0	0
k__Bacteria;p__Acidobacteria;c__Holophagae;o__Holophagales;f__;g__;s__	0	0	0	0	0	0	0.00148238	0	0		0	0
k__Bacteria;p__Acidobacteria;c__Holophagae;o__Holophagales;f__Holophagaceae;__;__	0.343696	0.0142576	0.0183733	0.16417	0.0976373	0.160995	0	0.00182126	0.00274183		0.027104	0.452167
k__Bacteria;p__Acidobacteria;c__Holophagae;o__Holophagales;f__Holophagaceae;g__;s__	4.70859	2.72019	0.170941	1.05066	0.860984	1.18759	0.0583688	0.0163003	0.0520948		5.40153	4.84639
k__Bacteria;p__Acidobacteria;c__Holophagae;o__Holophagales;f__Holophagaceae;g__Geothrix;s__	0.00268114	0.00630626	0.000232573	0.00116315	0	0	0	9.10631e-05	6.85457e-05		0.0040656	0.00264812
k__Bacteria;p__Acidobacteria;c__OS-K;o__;f__;g__;s__	0.603894	0.398391	0.0351186	0.00714506	0.0203216	0.00391082	0.153982	0.0017302	0.000342729		0.288808	0.578283
k__Bacteria;p__Acidobacteria;c__PAUC37f;o__;f__;g__;s__	0.0642196	0	0.00139544	0.0410426	0.0275627	0.0990741	0	0.000273189	0		0	0.00066203
k__Bacteria;p__Acidobacteria;c__RB25;o__;f__;g__;s__	0.059368	0.00054837	0.000232573	0.0448644	0.052556	0.0143397	0	0.000273189	0.00137091		0.000602312	0.000165508
k__Bacteria;p__Acidobacteria;c__S035;o__;f__;g__;s__	0.00536227	0	0.00069772	0.000332329	0	0.00130361	0	0	0		0	0
k__Bacteria;p__Acidobacteria;c__Solibacteres;o__JH-WHS99;f__;g__;s__	0	0	0	0.00681274	0.000700746	0.0690912	0	0	0.00047982		0	0
k__Bacteria;p__Acidobacteria;c__Solibacteres;o__Solibacterales;__;__;__	0.0690712	0.0161769	0.00558176	0.0420396	0.0488187	0.0720243	0	0.00136595	0.00308456		0.00993814	0.0696787
k__Bacteria;p__Acidobacteria;c__Solibacteres;o__Solibacterales;f__;g__;s__	0.670922	0.440341	1.35497	1.28595	2.25267	1.94303	0.00259417	0.034604	0.0289263		0.140339	0.835813
k__Bacteria;p__Acidobacteria;c__Solibacteres;o__Solibacterales;f__AKIW659;g__;s__	0.129971	0.0411278	0.0269785	0.0613146	0.184763	0.0915784	0.052254	0.000637441	0		0.0147566	0.154584
k__Bacteria;p__Acidobacteria;c__Solibacteres;o__Solibacterales;f__PAUC26f;g__;s__	0.000383019	0	0	0	0	0.00847344	0	0	0		0	0
k__Bacteria;p__Acidobacteria;c__Solibacteres;o__Solibacterales;f__PK34;g__;s__	0	0	0	0	0	0	0	0	0		0.000301156	0
k__Bacteria;p__Acidobacteria;c__Solibacteres;o__Solibacterales;f__Solibacteraceae;g__;s__	0.00561762	0.00137093	0.000232573	0.00415411	0.0107448	0.010103	0	0.0024587	0.000137091		0.000150578	0.00066203
k__Bacteria;p__Acidobacteria;c__Solibacteres;o__Solibacterales;f__Solibacteraceae;g__Candidatus Solibacter;s__	0.331312	0.0893844	0.683998	0.503478	0.909335	0.687001	0.0218651	0.0165735	0.0310512		0.0897444	0.356669
k__Bacteria;p__Acidobacteria;c__Solibacteres;o__Solibacterales;f__[Bryobacteraceae];__;__	0	0	0	0.000498493	0	0.000977705	0	0	0		0	0
k__Bacteria;p__Acidobacteria;c__Solibacteres;o__Solibacterales;f__[Bryobacteraceae];g__;s__	0.0201724	0	0.00209316	0.0272509	0.208355	0.0211836	0.000370595	0.000455315	0.00356438		0	0.0657065
k__Bacteria;p__Acidobacteria;c__Solibacteres;o__Solibacterales;f__[Bryobacteraceae];g__Bryobacter;s__	0.00689435	0	0.000465147	0	0.000700746	0	0	0	0		0	0
k__Bacteria;p__Acidobacteria;c__Sva0725;o__Sva0725;f__;g__;s__	0.0594957	0	0.00069772	0.100529	0.052556	0.0114066	0	0.00200339	0		0.000602312	0.00165508
k__Bacteria;p__Acidobacteria;c__TM1;o__;f__;g__;s__	0.084392	0.149979	0.0574456	0.014124	0.0572276	0.164906	0.0268682	0.000819568	0.00603202		0.0459263	0.0678581
k__Bacteria;p__Acidobacteria;c__[Chloracidobacteria];o__11-24;f__;g__;s__	0.00102139	0.00054837	0.000232573	0.00664657	0	0.00586623	0	0.000728505	0.00445547		0	0
k__Bacteria;p__Acidobacteria;c__[Chloracidobacteria];o__;f__;g__;s__	0.000127673	0	0	0.00631424	0.000467164	0	0	0	0.000548366		0	0
k__Bacteria;p__Acidobacteria;c__[Chloracidobacteria];o__DS-100;f__;g__;s__	0.0174912	0	0	0.00564959	0.000233582	0	0	0.000182126	0		0	0.000993045
k__Bacteria;p__Acidobacteria;c__[Chloracidobacteria];o__Ellin7246;f__;g__;s__	0.000638366	0	0.000232573	0.000332329	0	0.000325902	0	0	0		0	0
k__Bacteria;p__Acidobacteria;c__[Chloracidobacteria];o__PK29;f__;g__;s__	0.0111076	0	0.000232573	0.0591545	0.0338694	0.0192282	0	0	0		0	0.000165508
k__Bacteria;p__Acidobacteria;c__[Chloracidobacteria];o__RB41;f__;g__;s__	0.00932014	0	0.000232573	0.0257555	0.0025694	0.0368269	0	0.000910631	0.00185073		0	0
k__Bacteria;p__Acidobacteria;c__[Chloracidobacteria];o__RB41;f__Ellin6075;g__;s__	0.327992	0.0019193	0.00372117	1.08854	0.508742	0.381631	0	0.00947056	0.0320794		0.00120462	0.031943
k__Bacteria;p__Acidobacteria;c__[Chloracidobacteria];o__[Chloracidobacterales];f__[Chloracidobacteraceae];g__;s__	0	0	0	0.00216014	0	0	0	0	0		0	0.000331015
k__Bacteria;p__Acidobacteria;c__iii1-8;o__32-20;f__;g__;s__	0.107245	0.00054837	0.00186059	0.0375531	0.00770821	0.0325902	0	0.000364252	0.0016451		0.000150578	0.00231711
k__Bacteria;p__Acidobacteria;c__iii1-8;o__;f__;g__;s__	0.00395787	0	0	0.0146225	0.0025694	0.00423672	0	0	0		0	0
k__Bacteria;p__Acidobacteria;c__iii1-8;o__DS-18;f__;g__;s__	0.0400894	0.00109674	0.0123264	0.0716168	0.041344	0.0925561	0	0.00355146	0.00616912		0.00120462	0.0246606
k__Bacteria;p__Acidobacteria;c__iii1-8;o__SJA-36;f__;g__;s__	0.0541334	0.0101449	0.0069772	0.544853	0.342665	0.415199	0	0.00136595	0.00267328		0.000150578	0.087388
k__Bacteria;p__Actinobacteria;__;__;__;__;__	0.000766039	0.00301604	0.00139544	0.00132931	0	0.00586623	0.00500304	0.00236764	0.00198783		0.00195751	0
k__Bacteria;p__Actinobacteria;c__;o__;f__;g__;s__	0	0	0.00232573	0.00132931	0.00840896	0.000651803	0.00945018	0	0		0.000150578	0
k__Bacteria;p__Actinobacteria;c__Acidimicrobiia;o__Acidimicrobiales;__;__;__	0.00548995	0.007403	0	0.00847438	0.00350373	0.00293312	0.334092	0.00491741	0.0040442		0.00075289	0.000496523
k__Bacteria;p__Actinobacteria;c__Acidimicrobiia;o__Acidimicrobiales;f__;g__;s__	1.88778	7.94123	5.50245	0.164835	0.162807	0.234649	6.07869	1.4989	2.70598		3.99212	1.53591
k__Bacteria;p__Actinobacteria;c__Acidimicrobiia;o__Acidimicrobiales;f__AKIW874;g__;s__	0.000255346	0	0	0	0.000233582	0	0	0	0.00178219		0	0
k__Bacteria;p__Actinobacteria;c__Acidimicrobiia;o__Acidimicrobiales;f__Acidimicrobiaceae;g__;s__	0.0162145	0.651464	0.46817	0.000166164	0.000700746	0.000651803	2.0001	1.70934	2.10518		0.902413	0.00943393
k__Bacteria;p__Actinobacteria;c__Acidimicrobiia;o__Acidimicrobiales;f__C111;g__;s__	0.270922	0	0.00488404	0.989342	0.127536	0.0175987	0	0.0125667	0.0213863		0	0.268784
k__Bacteria;p__Actinobacteria;c__Acidimicrobiia;o__Acidimicrobiales;f__EB1017;g__;s__	0.113884	0.00219348	0.00790749	0.234956	0.102309	0.685697	0.000555893	0.0106544	0.0211806		0.00105405	0.0264812
k__Bacteria;p__Actinobacteria;c__Acidimicrobiia;o__Acidimicrobiales;f__Iamiaceae;g__;s__	0	0	0	0	0	0.000977705	0	0	0		0	0
k__Bacteria;p__Actinobacteria;c__Acidimicrobiia;o__Acidimicrobiales;f__Iamiaceae;g__Iamia;s__	0.0116183	0	0	0.00398794	0.00210224	0	0	0.00136595	0		0	0
k__Bacteria;p__Actinobacteria;c__Acidimicrobiia;o__Acidimicrobiales;f__JdFBGBact;g__;s__	0.00229812	0	0	0.0023263	0.000934328	0	0	0	0.000205637		0.000301156	0
k__Bacteria;p__Actinobacteria;c__Acidimicrobiia;o__Acidimicrobiales;f__Microthrixaceae;g__;s__	0.0117459	0	0	0.00299096	0.00186866	0.0378046	0	0.000182126	0.00178219		0	0.00182058
k__Bacteria;p__Actinobacteria;c__Acidimicrobiia;o__Acidimicrobiales;f__koll13;g__;s__	0	0.000274185	0.000232573	0.000332329	0.00280299	0	0	0.000182126	0		0.000451734	0
k__Bacteria;p__Actinobacteria;c__Actinobacteria;__;__;__;__	0.0307692	0.00137093	0.00116287	0.0935505	0.0506873	0.00228131	0	0.000364252	6.85457e-05		0.000451734	0.0422044
k__Bacteria;p__Actinobacteria;c__Actinobacteria;o__;f__;g__;s__	0	0	0	0	0	0	0	0	0		0	0.000496523
k__Bacteria;p__Actinobacteria;c__Actinobacteria;o__Actinomycetales;__;__;__	0.0809448	0.0331764	0.0479101	0.0209367	0.0324679	0.0182505	0.0277947	0.00446209	0.0161768		0.0317719	0.0878845
k__Bacteria;p__Actinobacteria;c__Actinobacteria;o__Actinomycetales;f__;g__;s__	0.329014	0.0584014	0.1121	0.471574	0.315336	0.150892	0.0289064	0.040432	0.0412645		0.0551115	0.249254
k__Bacteria;p__Actinobacteria;c__Actinobacteria;o__Actinomycetales;f__ACK-M1;g__;s__	0.0492818	0	0.0151173	0.309066	0.158369	0.36338	0	0.00582804	0.30448		0.000150578	0.128599
k__Bacteria;p__Actinobacteria;c__Actinobacteria;o__Actinomycetales;f__Actinomycetaceae;g__;s__	0	0	0	0	0	0.00130361	0	0.00118382	0.00137091		0	0
k__Bacteria;p__Actinobacteria;c__Actinobacteria;o__Actinomycetales;f__Actinomycetaceae;g__Actinomyces;s__	0	0	0	0	0	0	0	0.000182126	0.000891095		0	0
k__Bacteria;p__Actinobacteria;c__Actinobacteria;o__Actinomycetales;f__Actinopolysporaceae;g__;s__	0	0	0	0	0.000934328	0	0	0	0		0	0
k__Bacteria;p__Actinobacteria;c__Actinobacteria;o__Actinomycetales;f__Actinospicaceae;g__;s__	0	0	0	0.000332329	0.000467164	0	0	0.000364252	0.000274183		0	0
k__Bacteria;p__Actinobacteria;c__Actinobacteria;o__Actinomycetales;f__Actinosynnemataceae;g__;s__	0	0	0	0.00116315	0	0	0	9.10631e-05	0		0	0
k__Bacteria;p__Actinobacteria;c__Actinobacteria;o__Actinomycetales;f__Bogoriellaceae;g__Georgenia;s__	0	0	0	0	0.00140149	0.000325902	0	0.0017302	0		0	0
k__Bacteria;p__Actinobacteria;c__Actinobacteria;o__Actinomycetales;f__Brevibacteriaceae;g__Brevibacterium;s__	0	0	0	0	0.000467164	0.00260721	0	0.000546378	0.00185073		0	0
k__Bacteria;p__Actinobacteria;c__Actinobacteria;o__Actinomycetales;f__Cellulomonadaceae;__;__	0.00178742	0	0	0.000830821	0.000467164	0.00162951	0.000555893	0.00327827	0		0	0
k__Bacteria;p__Actinobacteria;c__Actinobacteria;o__Actinomycetales;f__Cellulomonadaceae;g__Actinotalea;s__	0	0	0	0	0	0	0	0	0		0	0.000331015
k__Bacteria;p__Actinobacteria;c__Actinobacteria;o__Actinomycetales;f__Cellulomonadaceae;g__Cellulomonas;s__	0.153718	0.0180962	0.0195362	0.000498493	0.00607313	0.0355233	0.0118591	0.00309614	0.00603202		0.00813121	0.23982
k__Bacteria;p__Actinobacteria;c__Actinobacteria;o__Actinomycetales;f__Cellulomonadaceae;g__Demequina;s__	0.0611554	0.007403	0.00139544	0.00830821	0.0165843	0.0159692	0.000555893	0.00264083	0.00123382		0.00195751	0.105759
k__Bacteria;p__Actinobacteria;c__Actinobacteria;o__Actinomycetales;f__Corynebacteriaceae;g__Corynebacterium;s__	0.000383019	0.00109674	0.00209316	0.000498493	0.0282634	0.049863	0.000370595	0.0585536	0.0379743		0.000301156	0
k__Bacteria;p__Actinobacteria;c__Actinobacteria;o__Actinomycetales;f__Corynebacteriaceae;g__Corynebacterium;s__durum	0	0	0	0	0	0	0	9.10631e-05	0		0.000150578	0
k__Bacteria;p__Actinobacteria;c__Actinobacteria;o__Actinomycetales;f__Dermabacteraceae;g__Brachybacterium;s__	0	0	0	0	0.000934328	0.000651803	0	0.000273189	0		0	0
k__Bacteria;p__Actinobacteria;c__Actinobacteria;o__Actinomycetales;f__Dermacoccaceae;g__Dermacoccus;s__	0.00357485	0.00054837	0.000232573	0.000332329	0.00350373	0.000651803	0.000185298	0.000728505	0.00116528		0.000903468	0.000165508
k__Bacteria;p__Actinobacteria;c__Actinobacteria;o__Actinomycetales;f__Dietziaceae;g__Dietzia;s__	0	0	0	0.000498493	0.00583955	0.00391082	0	0.00682973	0.00308456		0.000150578	0
k__Bacteria;p__Actinobacteria;c__Actinobacteria;o__Actinomycetales;f__Frankiaceae;g__;s__	0.0159591	0.00054837	0.0095355	0.00564959	0.0091097	0.00325902	0	0.0024587	0.00185073		0.000150578	0.00628929
k__Bacteria;p__Actinobacteria;c__Actinobacteria;o__Actinomycetales;f__Geodermatophilaceae;__;__	0	0	0	0	0.000700746	0	0	0	0		0	0
k__Bacteria;p__Actinobacteria;c__Actinobacteria;o__Actinomycetales;f__Geodermatophilaceae;g__;s__	0.00268114	0.000274185	0	0.000498493	0.00467164	0.00130361	0	0.000182126	0.00520948		0	0
k__Bacteria;p__Actinobacteria;c__Actinobacteria;o__Actinomycetales;f__Glycomycetaceae;g__Glycomyces;s__	0	0	0	0	0.000233582	0	0	0	0.00095964		0	0
k__Bacteria;p__Actinobacteria;c__Actinobacteria;o__Actinomycetales;f__Intrasporangiaceae;__;__	0.00676668	0	0	0.000332329	0.00186866	0.000977705	0	0.000273189	0		0	0
k__Bacteria;p__Actinobacteria;c__Actinobacteria;o__Actinomycetales;f__Intrasporangiaceae;g__;s__	0.00932014	0.000822556	0	0.00332329	0.0189201	0.00391082	0	0.00327827	0.0023991		0	0.000993045
k__Bacteria;p__Actinobacteria;c__Actinobacteria;o__Actinomycetales;f__Intrasporangiaceae;g__Phycicoccus;s__	0.106096	0.000274185	0.00186059	0.011133	0.0621328	0.0114066	0	0.00564591	0.00185073		0.00120462	0.00728233
k__Bacteria;p__Actinobacteria;c__Actinobacteria;o__Actinomycetales;f__Kineosporiaceae;__;__	0.00102139	0	0	0	0	0	0	0.000273189	0		0	0
k__Bacteria;p__Actinobacteria;c__Actinobacteria;o__Actinomycetales;f__Kineosporiaceae;g__;s__	0.0376636	0	0.00116287	0.0299096	0.0207888	0.000325902	0	0.00555485	0.00322165		0.000451734	0.00132406
k__Bacteria;p__Actinobacteria;c__Actinobacteria;o__Actinomycetales;f__Kineosporiaceae;g__Kineococcus;s__	0.000255346	0	0	0.00149548	0	0.000325902	0	0.00163914	0		0	0
k__Bacteria;p__Actinobacteria;c__Actinobacteria;o__Actinomycetales;f__Microbacteriaceae;__;__	0.025407	0.000274185	0.00976808	0.0468583	0.0446142	0.233997	0.000555893	0.0195786	0.044212		0.000301156	0.00943393
k__Bacteria;p__Actinobacteria;c__Actinobacteria;o__Actinomycetales;f__Microbacteriaceae;g__;s__	0.00114906	0.000274185	0	0.00382178	0.0039709	0.00228131	0	0.000546378	0.00253619		0	0.000496523
k__Bacteria;p__Actinobacteria;c__Actinobacteria;o__Actinomycetales;f__Microbacteriaceae;g__Agromyces;s__	0.000510693	0	0	0.000332329	0.000467164	0	0	0	0		0	0
k__Bacteria;p__Actinobacteria;c__Actinobacteria;o__Actinomycetales;f__Microbacteriaceae;g__Cryocola;s__	0	0	0	0	0	0.000325902	0	0.000182126	0		0	0
k__Bacteria;p__Actinobacteria;c__Actinobacteria;o__Actinomycetales;f__Microbacteriaceae;g__Leucobacter;s__	0.000127673	0	0.000930293	0.000996986	0.00443806	0.00293312	0	0.00491741	0.00671748		0	0
k__Bacteria;p__Actinobacteria;c__Actinobacteria;o__Actinomycetales;f__Microbacteriaceae;g__Microbacterium;s__	0.00676668	0.00054837	0.00302345	0.00132931	0.00350373	0.000977705	0.000185298	0.00163914	0.00150801		0.00240925	0.000165508
k__Bacteria;p__Actinobacteria;c__Actinobacteria;o__Actinomycetales;f__Microbacteriaceae;g__Salinibacterium;s__	0.133929	0.00383859	0.251179	0.426211	0.236852	0.106244	0	0.0255887	0.0594292		0.00150578	0.106587
k__Bacteria;p__Actinobacteria;c__Actinobacteria;o__Actinomycetales;f__Micrococcaceae;__;__	0.0014044	0	0.000232573	0.00282479	0.0182194	0.00651803	0	0.00336933	0.00143946		0.000150578	0
k__Bacteria;p__Actinobacteria;c__Actinobacteria;o__Actinomycetales;f__Micrococcaceae;g__;s__	0.0365145	0	0.00372117	0.00365561	0.0630672	0.03976	0	0.00528166	0.00431838		0.00075289	0.0135716
k__Bacteria;p__Actinobacteria;c__Actinobacteria;o__Actinomycetales;f__Micrococcaceae;g__Arthrobacter;s__	0.00370252	0.000274185	0.000232573	0.00199397	0.0357381	0.0260721	0	0.0234032	0.0031531		0	0
k__Bacteria;p__Actinobacteria;c__Actinobacteria;o__Actinomycetales;f__Micrococcaceae;g__Nesterenkonia;s__	0	0	0	0	0	0.000651803	0	0	0		0	0
k__Bacteria;p__Actinobacteria;c__Actinobacteria;o__Actinomycetales;f__Micromonosporaceae;__;__	0.000255346	0	0	0	0.00163507	0	0	0	0		0	0
k__Bacteria;p__Actinobacteria;c__Actinobacteria;o__Actinomycetales;f__Micromonosporaceae;g__;s__	0.0294925	0.00246767	0.00069772	0.00498493	0.0238254	0.0316125	0.000926489	0.0441656	0.0189872		0.0027104	0.00115855
k__Bacteria;p__Actinobacteria;c__Actinobacteria;o__Actinomycetales;f__Micromonosporaceae;g__Actinoplanes;s__	0.0071497	0	0.000232573	0.00398794	0	0	0	0.00100169	0.00185073		0	0
k__Bacteria;p__Actinobacteria;c__Actinobacteria;o__Actinomycetales;f__Micromonosporaceae;g__Catellatospora;s__	0	0	0	0	0.000700746	0	0	0.000182126	0		0	0
k__Bacteria;p__Actinobacteria;c__Actinobacteria;o__Actinomycetales;f__Micromonosporaceae;g__Pilimelia;s__	0.00255346	0	0.000232573	0.00116315	0.0025694	0.00554033	0	0.00227658	0.0047982		0	0.000165508
k__Bacteria;p__Actinobacteria;c__Actinobacteria;o__Actinomycetales;f__Mycobacteriaceae;g__Mycobacterium;s__	0.124864	0.0482566	0.0262808	0.0144563	0.0948343	0.166536	0.000926489	0.0321453	0.074235		0.0216832	0.0112545
k__Bacteria;p__Actinobacteria;c__Actinobacteria;o__Actinomycetales;f__Mycobacteriaceae;g__Mycobacterium;s__celatum	0.000255346	0.01179	0.000465147	0.000332329	0.00794179	0.0736538	0.000926489	0.00637441	0.0016451		0.00391503	0
k__Bacteria;p__Actinobacteria;c__Actinobacteria;o__Actinomycetales;f__Nakamurellaceae;g__;s__	0.159974	0.000274185	0.00139544	0.0147886	0.0277963	0.00651803	0	0.000819568	0.00157655		0	0.000165508
k__Bacteria;p__Actinobacteria;c__Actinobacteria;o__Actinomycetales;f__Nocardiaceae;__;__	0.000127673	0	0.000465147	0.000498493	0.000700746	0.00130361	0	0.00209445	0.00102819		0	0.00066203
k__Bacteria;p__Actinobacteria;c__Actinobacteria;o__Actinomycetales;f__Nocardiaceae;g__;s__	0.000127673	0	0	0.00199397	0.00116791	0.000977705	0	0.000728505	0.00109673		0	0.000496523
k__Bacteria;p__Actinobacteria;c__Actinobacteria;o__Actinomycetales;f__Nocardiaceae;g__Nocardia;s__	0	0	0	0.000166164	0.0065403	0.00488853	0.000370595	0.0051906	0.00205637		0.000150578	0
k__Bacteria;p__Actinobacteria;c__Actinobacteria;o__Actinomycetales;f__Nocardiaceae;g__Rhodococcus;s__	0.0137887	0.000822556	0.00069772	0.00199397	0.0478843	0.0254203	0	0.0121114	0.0185073		0.000451734	0.000331015
k__Bacteria;p__Actinobacteria;c__Actinobacteria;o__Actinomycetales;f__Nocardiaceae;g__Rhodococcus;s__fascians	0.00127673	0	0	0	0.00186866	0	0	0.000455315	0.00212492		0	0
k__Bacteria;p__Actinobacteria;c__Actinobacteria;o__Actinomycetales;f__Nocardioidaceae;__;__	0.0130227	0	0	0.000332329	0.00443806	0.00325902	0	0.00182126	0.00143946		0.000150578	0.000165508
k__Bacteria;p__Actinobacteria;c__Actinobacteria;o__Actinomycetales;f__Nocardioidaceae;g__;s__	0.12014	0	0.000465147	0.00913904	0.0392418	0.0156433	0	0.0153897	0.0124068		0.000903468	0.00397218
k__Bacteria;p__Actinobacteria;c__Actinobacteria;o__Actinomycetales;f__Nocardioidaceae;g__Aeromicrobium;s__	0.000638366	0	0	0.000332329	0.00140149	0.00162951	0	0.00145701	0.00047982		0.000301156	0
k__Bacteria;p__Actinobacteria;c__Actinobacteria;o__Actinomycetales;f__Nocardioidaceae;g__Friedmanniella;s__	0.0014044	0	0.000232573	0	0.00303657	0.000651803	0	0.000546378	0.000822549		0	0
k__Bacteria;p__Actinobacteria;c__Actinobacteria;o__Actinomycetales;f__Nocardioidaceae;g__Kribbella;s__	0.00153208	0	0	0.000332329	0.00210224	0	0	0	0		0	0
k__Bacteria;p__Actinobacteria;c__Actinobacteria;o__Actinomycetales;f__Nocardioidaceae;g__Nocardioides;s__	0.0750718	0	0	0.00216014	0.01565	0.00325902	0	0.00127488	0.0023991		0.000301156	0.000165508
k__Bacteria;p__Actinobacteria;c__Actinobacteria;o__Actinomycetales;f__Nocardioidaceae;g__Pimelobacter;s__	0	0	0	0	0	0	0	0.000455315	0		0	0
k__Bacteria;p__Actinobacteria;c__Actinobacteria;o__Actinomycetales;f__Nocardioidaceae;g__Propionicimonas;s__	0.0454516	0.00109674	0.00186059	0.0122962	0.0163507	0.0146656	0	0.000546378	0.000548366		0.00180694	0.0571001
k__Bacteria;p__Actinobacteria;c__Actinobacteria;o__Actinomycetales;f__Nocardiopsaceae;g__;s__	0	0	0	0	0.000467164	0	0	9.10631e-05	0		0	0
k__Bacteria;p__Actinobacteria;c__Actinobacteria;o__Actinomycetales;f__Promicromonosporaceae;g__Xylanimicrobium;s__	0	0	0	0	0.000233582	0.000651803	0	0.000455315	0.00178219		0	0
k__Bacteria;p__Actinobacteria;c__Actinobacteria;o__Actinomycetales;f__Propionibacteriaceae;g__;s__	0.000127673	0	0	0.000332329	0.0121463	0.00554033	0	0.000364252	0.000822549		0	0
k__Bacteria;p__Actinobacteria;c__Actinobacteria;o__Actinomycetales;f__Propionibacteriaceae;g__Luteococcus;s__	0	0	0	0	0	0	0	0.000182126	0		0	0
k__Bacteria;p__Actinobacteria;c__Actinobacteria;o__Actinomycetales;f__Propionibacteriaceae;g__Microlunatus;s__	0.00906479	0	0	0	0.000467164	0	0	0	0.00116528		0	0
k__Bacteria;p__Actinobacteria;c__Actinobacteria;o__Actinomycetales;f__Propionibacteriaceae;g__Propionibacterium;__	0	0	0	0	0	0.000651803	0	0.00100169	0.000205637		0	0
k__Bacteria;p__Actinobacteria;c__Actinobacteria;o__Actinomycetales;f__Propionibacteriaceae;g__Propionibacterium;s__acnes	0.00408554	0.00109674	0.00116287	0.000996986	0.0039709	0.00554033	0.00352066	0.0254066	0.00801985		0.00210809	0
k__Bacteria;p__Actinobacteria;c__Actinobacteria;o__Actinomycetales;f__Propionibacteriaceae;g__Tessaracoccus;s__	0	0	0	0	0.000467164	0	0	0	6.85457e-05		0	0
k__Bacteria;p__Actinobacteria;c__Actinobacteria;o__Actinomycetales;f__Pseudonocardiaceae;__;__	0	0	0	0	0	0.000651803	0	0	0		0	0
k__Bacteria;p__Actinobacteria;c__Actinobacteria;o__Actinomycetales;f__Pseudonocardiaceae;g__;s__	0	0	0	0	0.000233582	0.000977705	0	0	0		0	0
k__Bacteria;p__Actinobacteria;c__Actinobacteria;o__Actinomycetales;f__Pseudonocardiaceae;g__Actinomycetospora;s__	0	0	0	0	0.000467164	0	0	0	0		0	0
k__Bacteria;p__Actinobacteria;c__Actinobacteria;o__Actinomycetales;f__Pseudonocardiaceae;g__Pseudonocardia;s__	0.0181296	0	0.00232573	0.00299096	0.00630672	0.00782164	0.000185298	0.000182126	0		0	0.00198609
k__Bacteria;p__Actinobacteria;c__Actinobacteria;o__Actinomycetales;f__Pseudonocardiaceae;g__Saccharomonospora;s__	0	0	0	0	0.00140149	0	0	0.000182126	0.000342729		0	0
k__Bacteria;p__Actinobacteria;c__Actinobacteria;o__Actinomycetales;f__Pseudonocardiaceae;g__Saccharopolyspora;s__	0	0	0	0	0.00140149	0.000325902	0	0.000455315	6.85457e-05		0	0
k__Bacteria;p__Actinobacteria;c__Actinobacteria;o__Actinomycetales;f__Pseudonocardiaceae;g__Saccharopolyspora;s__hirsuta	0.000255346	0	0	0	0	0	0	0	0		0	0
k__Bacteria;p__Actinobacteria;c__Actinobacteria;o__Actinomycetales;f__Pseudonocardiaceae;g__Thermobispora;s__bispora	0	0	0	0	0	0	0	0.000273189	0		0	0
k__Bacteria;p__Actinobacteria;c__Actinobacteria;o__Actinomycetales;f__Sanguibacteraceae;g__Sanguibacter;s__	0.00153208	0.00054837	0	0.000498493	0.00163507	0.00162951	0	0.00227658	0.000685457		0.000451734	0.000827538
k__Bacteria;p__Actinobacteria;c__Actinobacteria;o__Actinomycetales;f__Sporichthyaceae;g__;s__	0.00114906	0	0	0.000332329	0.00140149	0	0	0.000910631	0.000548366		0	0
k__Bacteria;p__Actinobacteria;c__Actinobacteria;o__Actinomycetales;f__Streptomycetaceae;__;__	0.00485158	0	0.00139544	0.000996986	0.038541	0.0257462	0	0.0315989	0.0154228		0.00075289	0.000331015
k__Bacteria;p__Actinobacteria;c__Actinobacteria;o__Actinomycetales;f__Streptomycetaceae;g__;s__	0.00114906	0	0	0.000332329	0.00303657	0.000325902	0	0.00236764	0.00047982		0	0
k__Bacteria;p__Actinobacteria;c__Actinobacteria;o__Actinomycetales;f__Streptomycetaceae;g__Streptomyces;s__	0	0	0	0.000166164	0.00537239	0.00358492	0	0.00646548	0.0023991		0	0
k__Bacteria;p__Actinobacteria;c__Actinobacteria;o__Actinomycetales;f__Streptomycetaceae;g__Streptomyces;s__thermoatroviridis	0	0	0	0	0	0	0	0.000182126	0		0	0
k__Bacteria;p__Actinobacteria;c__Actinobacteria;o__Actinomycetales;f__Streptosporangiaceae;__;__	0	0	0	0	0.000233582	0	0	0.000364252	0		0	0
k__Bacteria;p__Actinobacteria;c__Actinobacteria;o__Actinomycetales;f__Streptosporangiaceae;g__;s__	0	0	0	0	0.000934328	0.000325902	0	0.00109276	0		0	0
k__Bacteria;p__Actinobacteria;c__Actinobacteria;o__Actinomycetales;f__Streptosporangiaceae;g__Nonomuraea;s__	0	0	0	0	0	0.00162951	0	0	0		0	0
k__Bacteria;p__Actinobacteria;c__Actinobacteria;o__Actinomycetales;f__Streptosporangiaceae;g__Streptosporangium;s__	0.000893712	0	0	0	0.00537239	0.00423672	0	0.00163914	0.00102819		0	0.00066203
k__Bacteria;p__Actinobacteria;c__Actinobacteria;o__Actinomycetales;f__Thermomonosporaceae;__;__	0.000255346	0.000274185	0.000465147	0.000166164	0.00303657	0.00162951	0.000926489	0.000182126	0.00137091		0	0.000496523
k__Bacteria;p__Actinobacteria;c__Actinobacteria;o__Actinomycetales;f__Thermomonosporaceae;g__;s__	0.000638366	0	0	0	0.0025694	0.0120584	0.000741191	0.00309614	0.00137091		0	0
k__Bacteria;p__Actinobacteria;c__Actinobacteria;o__Actinomycetales;f__Thermomonosporaceae;g__Actinoallomurus;s__iriomotensis	0	0	0	0.000166164	0.00140149	0.00195541	0	0.0024587	0.00198783		0	0
k__Bacteria;p__Actinobacteria;c__Actinobacteria;o__Actinomycetales;f__Thermomonosporaceae;g__Actinocorallia;s__	0	0	0	0	0.000467164	0	0	0.000273189	0		0	0
k__Bacteria;p__Actinobacteria;c__Actinobacteria;o__Actinomycetales;f__Thermomonosporaceae;g__Actinomadura;s__vinacea	0	0	0	0	0.000467164	0.000325902	0	0.00100169	6.85457e-05		0	0
k__Bacteria;p__Actinobacteria;c__Actinobacteria;o__Actinomycetales;f__Williamsiaceae;g__Williamsia;s__	0.00102139	0	0.000232573	0.000332329	0.00186866	0.000651803	0	0.00200339	0.00102819		0.000451734	0
k__Bacteria;p__Actinobacteria;c__Actinobacteria;o__Actinomycetales;f__Yaniellaceae;g__Yaniella;s__	0	0	0	0	0	0.000977705	0	0.000364252	0		0	0
k__Bacteria;p__Actinobacteria;c__Actinobacteria;o__Bifidobacteriales;f__Bifidobacteriaceae;g__;s__	0	0	0	0	0	0	0	0.000182126	0		0	0
k__Bacteria;p__Actinobacteria;c__Actinobacteria;o__Bifidobacteriales;f__Bifidobacteriaceae;g__Bifidobacterium;__	0	0	0	0	0	0	0	0	0.000342729		0	0
k__Bacteria;p__Actinobacteria;c__Actinobacteria;o__Bifidobacteriales;f__Bifidobacteriaceae;g__Bifidobacterium;s__	0	0	0	0	0.000467164	0.000325902	0	9.10631e-05	0.0231685		0	0
k__Bacteria;p__Actinobacteria;c__Actinobacteria;o__Bifidobacteriales;f__Bifidobacteriaceae;g__Bifidobacterium;s__longum	0	0	0	0	0	0	0	0	0.00904804		0	0
k__Bacteria;p__Actinobacteria;c__Actinobacteria;o__WCHB1-81;f__At425_EubF1;g__;s__	0.006639	0.00246767	0.000930293	0.00348945	0.131974	0.00130361	0.00315006	9.10631e-05	0		0.000150578	0.0044687
k__Bacteria;p__Actinobacteria;c__Coriobacteriia;o__Coriobacteriales;f__Coriobacteriaceae;__;__	0	0	0	0	0.000233582	0	0	0.00163914	0.000137091		0	0
k__Bacteria;p__Actinobacteria;c__Coriobacteriia;o__Coriobacteriales;f__Coriobacteriaceae;g__;s__	0.000383019	0	0	0.000498493	0.0105112	0.00716984	0	0.00692079	0.00424984		0	0.00165508
k__Bacteria;p__Actinobacteria;c__Coriobacteriia;o__Coriobacteriales;f__Coriobacteriaceae;g__Adlercreutzia;s__	0	0	0	0	0.000934328	0.000325902	0	0.0024587	0.00452402		0	0.000496523
k__Bacteria;p__Actinobacteria;c__Coriobacteriia;o__Coriobacteriales;f__Coriobacteriaceae;g__Atopobium;s__	0	0	0	0	0.000233582	0.00130361	0	9.10631e-05	0.00274183		0	0
k__Bacteria;p__Actinobacteria;c__Coriobacteriia;o__Coriobacteriales;f__Coriobacteriaceae;g__Collinsella;s__	0	0	0	0	0	0	0	0	0.000342729		0	0
k__Bacteria;p__Actinobacteria;c__Coriobacteriia;o__Coriobacteriales;f__Coriobacteriaceae;g__Collinsella;s__aerofaciens	0	0	0	0	0	0	0	0	0.0139833		0	0
k__Bacteria;p__Actinobacteria;c__Coriobacteriia;o__Coriobacteriales;f__Coriobacteriaceae;g__Collinsella;s__stercoris	0	0	0	0	0	0	0	0.000273189	0.000685457		0	0
k__Bacteria;p__Actinobacteria;c__Coriobacteriia;o__Coriobacteriales;f__Coriobacteriaceae;g__Eggerthella;s__lenta	0	0	0	0	0	0	0	0	0.00171364		0	0
k__Bacteria;p__Actinobacteria;c__Coriobacteriia;o__Coriobacteriales;f__Coriobacteriaceae;g__Slackia;s__	0	0	0	0	0	0.000325902	0	0.000273189	0		0	0
k__Bacteria;p__Actinobacteria;c__KIST-JJY010;o__;f__;g__;s__	0	0	0	0	0	0	0	0	0.000685457		0	0
k__Bacteria;p__Actinobacteria;c__MB-A2-108;o__0319-7L14;f__;g__;s__	0.0809448	0	0.00116287	0.00216014	0.00373731	0.441597	0	0.00236764	0.00486675		0.0013552	0.000165508
k__Bacteria;p__Actinobacteria;c__MB-A2-108;o__;f__;g__;s__	0	0	0	0	0	0.00130361	0	0	0		0	0
k__Bacteria;p__Actinobacteria;c__OPB41;o__;f__;g__;s__	0.24909	0.0433213	0.00814006	0.113823	0.210457	0.0283534	0.0402096	0.00573697	0.00349583		0.0302662	0.392749
k__Bacteria;p__Actinobacteria;c__Rubrobacteria;o__Rubrobacterales;f__Rubrobacteraceae;g__Rubrobacter;s__	0	0	0	0	0	0	0	0	0.000274183		0	0
k__Bacteria;p__Actinobacteria;c__Thermoleophilia;__;__;__;__	0.000766039	0	0	0	0	0	0	0	0		0	0
k__Bacteria;p__Actinobacteria;c__Thermoleophilia;o__;f__;g__;s__	0.0321736	0.00904811	0.00372117	0.0480215	0.122864	0.01988	0.0120444	0.00100169	0.00226201		0.00707716	0.0675271
k__Bacteria;p__Actinobacteria;c__Thermoleophilia;o__Gaiellales;f__;g__;s__	0.0866901	0.0167253	0.012559	0.0968738	0.162573	0.120258	0.03113	0.00446209	0.00774567		0.0134014	0.0620653
k__Bacteria;p__Actinobacteria;c__Thermoleophilia;o__Gaiellales;f__AK1AB1_02E;g__;s__	0.00804341	0	0	0.00249246	0.00233582	0.000651803	0	0.00163914	0.00856822		0	0.000331015
k__Bacteria;p__Actinobacteria;c__Thermoleophilia;o__Gaiellales;f__Gaiellaceae;g__;s__	0.21781	0.00137093	0.00488404	0.208702	0.128003	0.474513	0.00333536	0.015845	0.0305029		0.00105405	0.020854
k__Bacteria;p__Actinobacteria;c__Thermoleophilia;o__Solirubrobacterales;__;__;__	0.0273221	0.00137093	0.0179081	0.0186104	0.0310664	0.00554033	0.000185298	0.000728505	0.00219346		0.00150578	0.010427
k__Bacteria;p__Actinobacteria;c__Thermoleophilia;o__Solirubrobacterales;f__;g__;s__	0.0951165	0.0054837	0.00883778	0.0103022	0.0537239	0.0260721	0.00574423	0.0224015	0.0520262		0.00165636	0.00380667
k__Bacteria;p__Actinobacteria;c__Thermoleophilia;o__Solirubrobacterales;f__Conexibacteraceae;__;__	0.00217044	0.00246767	0.00604691	0.000166164	0.00280299	0.000325902	0	0	0.00219346		0.0013552	0.00331015
k__Bacteria;p__Actinobacteria;c__Thermoleophilia;o__Solirubrobacterales;f__Conexibacteraceae;g__;s__	0.00434089	0.00438696	0.00069772	0.00132931	0.00747463	0.00782164	0.000370595	0.00209445	0.0055522		0.00240925	0.000827538
k__Bacteria;p__Actinobacteria;c__Thermoleophilia;o__Solirubrobacterales;f__Conexibacteraceae;g__Conexibacter;s__	0.000766039	0	0	0	0	0	0	0	0		0	0
k__Bacteria;p__Actinobacteria;c__Thermoleophilia;o__Solirubrobacterales;f__Patulibacteraceae;g__;s__	0.025407	0.000274185	0	0.0134593	0.0109784	0.00684394	0	0.0108365	0.00658039		0.000451734	0.00198609
k__Bacteria;p__Actinobacteria;c__Thermoleophilia;o__Solirubrobacterales;f__Patulibacteraceae;g__Patulibacter;s__	0.000127673	0	0	0	0	0.000977705	0	0.000910631	0		0	0
k__Bacteria;p__Actinobacteria;c__Thermoleophilia;o__Solirubrobacterales;f__Solirubrobacteraceae;g__;s__	0.0120013	0.00109674	0.000232573	0.000332329	0.00210224	0	0	0	0.00095964		0.000602312	0
k__Bacteria;p__Armatimonadetes;__;__;__;__;__	0	0	0	0	0	0	0	0	0		0.00105405	0
k__Bacteria;p__Armatimonadetes;c__0319-6E2;o__;f__;g__;s__	0.00102139	0	0	0.00282479	0.000700746	0.00162951	0	0	0.000137091		0.000150578	0
k__Bacteria;p__Armatimonadetes;c__;o__;f__;g__;s__	0.00217044	0.00137093	0	0	0	0	0.000185298	0	0		0.00165636	0.00264812
k__Bacteria;p__Armatimonadetes;c__Armatimonadia;o__Armatimonadales;f__Armatimonadaceae;g__;s__	0.0104692	0	0.000465147	0.0837468	0.00794179	0.00456262	0	0.00218551	0		0	0.0306189
k__Bacteria;p__Armatimonadetes;c__Armatimonadia;o__Armatimonadales;f__Armatimonadaceae;g__Armatimonas;s__	0.00319183	0	0	0.0177796	0.00794179	0.00195541	0	0.000182126	0		0	0.0129096
k__Bacteria;p__Armatimonadetes;c__Armatimonadia;o__FW68;f__;g__;s__	0.00829876	0.0466115	0.0930293	0.010136	0.00233582	0.00260721	0.000370595	0.00145701	0		0.0420112	0.0044687
k__Bacteria;p__Armatimonadetes;c__Chthonomonadetes;o__Chthonomonadales;f__Chthonomonadaceae;__;__	0.000383019	0	0	0.0046526	0.000467164	0	0	0.000819568	0		0	0.00066203
k__Bacteria;p__Armatimonadetes;c__Chthonomonadetes;o__Chthonomonadales;f__Chthonomonadaceae;g__;s__	0.0120013	0.137367	0.155592	0.115484	0.0144821	0.000651803	0	0.00145701	0.0960326		0.748975	0.0139026
k__Bacteria;p__Armatimonadetes;c__Chthonomonadetes;o__Chthonomonadales;f__Chthonomonadaceae;g__Chthonomonas;s__	0.00255346	0	0	0.00481876	0	0.036501	0	0	0		0	0.000165508
k__Bacteria;p__Armatimonadetes;c__Chthonomonadetes;o__SJA-22;f__;g__;s__	0.100223	0.110497	0.00302345	0.0317374	0.00560597	0.00977705	0.0624453	0.00282296	0.00411274		0.106459	0.0837468
k__Bacteria;p__Armatimonadetes;c__OPB50;o__;f__;g__;s__	0.000510693	0	0	0	0	0.000651803	0	0	0		0	0
k__Bacteria;p__Armatimonadetes;c__SHA-37;o__;f__;g__;s__	0.006639	0.00109674	0.000232573	0.000664657	0.00186866	0.00228131	0.000555893	0.000273189	0		0.00075289	0.00579276
k__Bacteria;p__Armatimonadetes;c__SJA-176;o__GAB-B06;f__;g__;s__	0.0228535	0.0054837	0.000930293	0.00747739	0.0548918	0.00391082	0.0131561	0	0		0.0144555	0.02284
k__Bacteria;p__Armatimonadetes;c__SJA-176;o__RB046;f__;g__;s__	0.153591	0.15656	0.00558176	0.0365561	0.342198	0.0316125	0.0594806	0.0083778	0.00356438		0.193643	0.191161
k__Bacteria;p__Armatimonadetes;c__SJA-176;o__TP122;f__;g__;s__	0.00919247	0.000822556	0.00116287	0.00348945	0.0105112	0.00749574	0.000741191	0	0		0.000301156	0.00777886
k__Bacteria;p__Armatimonadetes;c__[Fimbriimonadia];o__[Fimbriimonadales];__;__;__	0.000255346	0	0	0	0	0	0	0	0		0	0
k__Bacteria;p__Armatimonadetes;c__[Fimbriimonadia];o__[Fimbriimonadales];f__;g__;s__	0.000255346	0	0	0.00249246	0	0.000651803	0	0.000182126	0		0	0.000165508
k__Bacteria;p__Armatimonadetes;c__[Fimbriimonadia];o__[Fimbriimonadales];f__[Fimbriimonadaceae];__;__	0.00268114	0	0.000465147	0.0302419	0.00163507	0.000325902	0	0	0		0	0.000827538
k__Bacteria;p__Armatimonadetes;c__[Fimbriimonadia];o__[Fimbriimonadales];f__[Fimbriimonadaceae];g__;s__	0.00983083	0	0.000465147	0.0476892	0.00700746	0.00456262	0	0	0		0	0.000827538
k__Bacteria;p__Armatimonadetes;c__[Fimbriimonadia];o__[Fimbriimonadales];f__[Fimbriimonadaceae];g__Fimbriimonas;s__	0.0251516	0.109948	0.542593	0.108173	0.0443806	0.0211836	0	0.00355146	0.0169308		0.0347835	0.0339291
k__Bacteria;p__BHI80-139;c__;o__;f__;g__;s__	0.00280881	0	0	0.0601515	0.0210224	0.0172728	0	0.00109276	0.00678603		0.000301156	0.00148957
k__Bacteria;p__BRC1;c__;o__;f__;g__;s__	0	0	0	0	0	0	0.0138973	0	0		0	0
k__Bacteria;p__BRC1;c__NPL-UPA2;o__;f__;g__;s__	0.00178742	0	0	0.00132931	0.000700746	0.000651803	0	0	0		0.0040656	0.000496523
k__Bacteria;p__BRC1;c__PRR-11;o__;f__;g__;s__	0.101117	0.0611433	0.00209316	0.0448644	0.0488187	0.00358492	0.00370595	0.00464422	0.00198783		0.109621	0.0964909
k__Bacteria;p__Bacteroidetes;__;__;__;__;__	0.495755	1.13293	0.053957	0.223325	0.174252	0.0182505	0.00277947	0.00828674	0.010556		0.0602312	0.421051
k__Bacteria;p__Bacteroidetes;c__;o__;f__;g__;s__	0	0	0	0.000332329	0	0	0	0	0		0	0
k__Bacteria;p__Bacteroidetes;c__At12OctB3;o__;f__;g__;s__	0.013278	0.0054837	0.0432586	0.0224322	0.0357381	0.0244426	0	0.00373359	0		0.0013552	0.0287983
k__Bacteria;p__Bacteroidetes;c__BME43;o__;f__;g__;s__	0.00114906	0	0.00116287	0.0104684	0.00140149	0.000977705	0	0	0		0	0.00496523
k__Bacteria;p__Bacteroidetes;c__Bacteroidia;o__Bacteroidales;__;__;__	0.223173	0.146141	0.0232573	0.06065	0.0721769	0.00423672	0.0148238	0.00546378	0.00322165		0.115493	0.262661
k__Bacteria;p__Bacteroidetes;c__Bacteroidia;o__Bacteroidales;f__;g__;s__	9.81819	2.74048	0.319091	1.95193	3.06203	0.308629	0.766391	0.151529	0.0973349		4.4556	9.90232
k__Bacteria;p__Bacteroidetes;c__Bacteroidia;o__Bacteroidales;f__BA008;g__;s__	0.00970316	0.0109674	0.00162801	0.0046526	0.00467164	0.00162951	0	0.00218551	0.00123382		0.00662543	0.0109235
k__Bacteria;p__Bacteroidetes;c__Bacteroidia;o__Bacteroidales;f__BS11;g__;s__	0	0.000274185	0	0	0.0121463	0.00554033	0	0.00737611	0.00130237		0.000451734	0
k__Bacteria;p__Bacteroidetes;c__Bacteroidia;o__Bacteroidales;f__Bacteroidaceae;__;__	0	0	0	0	0.000467164	0	0	0	0.000205637		0	0
k__Bacteria;p__Bacteroidetes;c__Bacteroidia;o__Bacteroidales;f__Bacteroidaceae;g__5-7N15;s__	0.000383019	0.00658044	0.000232573	0.00265863	0.0182194	0.0270498	0	0.0611944	0.027007		0.0027104	0.000496523
k__Bacteria;p__Bacteroidetes;c__Bacteroidia;o__Bacteroidales;f__Bacteroidaceae;g__;s__	0.0857964	0.0233057	0.00232573	0.0174473	0.0254604	0.0303089	0.00704131	0.0320542	0.0297488		0.0936595	0.175769
k__Bacteria;p__Bacteroidetes;c__Bacteroidia;o__Bacteroidales;f__Bacteroidaceae;g__BF311;s__	0	0.00164511	0	0	0.0114455	0.00684394	0	0.00710292	0.0114471		0.000150578	0
k__Bacteria;p__Bacteroidetes;c__Bacteroidia;o__Bacteroidales;f__Bacteroidaceae;g__Bacteroides;__	0.000766039	0.000822556	0.00162801	0	0	0.000325902	0	0.000910631	0.00637475		0	0.00066203
k__Bacteria;p__Bacteroidetes;c__Bacteroidia;o__Bacteroidales;f__Bacteroidaceae;g__Bacteroides;s__	0.0014044	0.00164511	0.00372117	0.000996986	0.00770821	0.00782164	0	0.0178484	0.191106		0.00165636	0.0187024
k__Bacteria;p__Bacteroidetes;c__Bacteroidia;o__Bacteroidales;f__Bacteroidaceae;g__Bacteroides;s__barnesiae	0	0	0	0	0	0	0	0.000182126	0		0	0
k__Bacteria;p__Bacteroidetes;c__Bacteroidia;o__Bacteroidales;f__Bacteroidaceae;g__Bacteroides;s__caccae	0	0	0	0	0	0	0	0.00163914	0.00294747		0	0
k__Bacteria;p__Bacteroidetes;c__Bacteroidia;o__Bacteroidales;f__Bacteroidaceae;g__Bacteroides;s__eggerthii	0	0	0	0	0	0	0	0.000910631	0.00294747		0	0
k__Bacteria;p__Bacteroidetes;c__Bacteroidia;o__Bacteroidales;f__Bacteroidaceae;g__Bacteroides;s__fragilis	0	0	0	0	0	0	0	0	0.012681		0	0
k__Bacteria;p__Bacteroidetes;c__Bacteroidia;o__Bacteroidales;f__Bacteroidaceae;g__Bacteroides;s__ovatus	0.00600064	0	0	0	0	0	0	0.00373359	0.0362607		0	0.00364117
k__Bacteria;p__Bacteroidetes;c__Bacteroidia;o__Bacteroidales;f__Bacteroidaceae;g__Bacteroides;s__plebeius	0	0	0.000232573	0	0.000233582	0	0	0	0.00575784		0	0
k__Bacteria;p__Bacteroidetes;c__Bacteroidia;o__Bacteroidales;f__Bacteroidaceae;g__Bacteroides;s__uniformis	0	0	0	0	0	0	0	0.00109276	0.0369462		0	0
k__Bacteria;p__Bacteroidetes;c__Bacteroidia;o__Bacteroidales;f__GZKB119;g__;s__	0.0214491	0.00109674	0.000465147	0.00216014	0.00420448	0	0	0	0		0.00105405	0.0155577
k__Bacteria;p__Bacteroidetes;c__Bacteroidia;o__Bacteroidales;f__Marinilabiaceae;g__;s__	0.00983083	0.00329022	0.00325603	0.022266	0.00840896	0.00423672	0	0.00218551	0.000891095		0.00572196	0.0043032
k__Bacteria;p__Bacteroidetes;c__Bacteroidia;o__Bacteroidales;f__Porphyromonadaceae;__;__	0	0	0.000930293	0	0.00116791	0.000977705	0	0.000364252	0.000274183		0	0
k__Bacteria;p__Bacteroidetes;c__Bacteroidia;o__Bacteroidales;f__Porphyromonadaceae;g__;s__	0.000255346	0.00520952	0.00186059	0.00448644	0.0214896	0.0342197	0	0.0538183	0.0437322		0.00331271	0.000993045
k__Bacteria;p__Bacteroidetes;c__Bacteroidia;o__Bacteroidales;f__Porphyromonadaceae;g__Dysgonomonas;s__	0.0118736	0.0019193	0.00325603	0.00880671	0.00560597	0.00325902	0	0.000728505	0.0121326		0.00120462	0.0183713
k__Bacteria;p__Bacteroidetes;c__Bacteroidia;o__Bacteroidales;f__Porphyromonadaceae;g__Paludibacter;s__	0.412767	1.48416	0.0700046	0.267691	0.109083	0.0537738	0.231622	0.0662029	0.0746463		2.5139	0.579773
k__Bacteria;p__Bacteroidetes;c__Bacteroidia;o__Bacteroidales;f__Porphyromonadaceae;g__Parabacteroides;s__	0.000510693	0	0	0.00132931	0	0.000977705	0	0.00273189	0.00747148		0.00120462	0.000496523
k__Bacteria;p__Bacteroidetes;c__Bacteroidia;o__Bacteroidales;f__Porphyromonadaceae;g__Parabacteroides;s__distasonis	0	0	0.000232573	0	0	0	0	0.00154807	0.0176163		0	0
k__Bacteria;p__Bacteroidetes;c__Bacteroidia;o__Bacteroidales;f__Prevotellaceae;g__;s__	0	0	0	0	0	0	0	0.000273189	0		0	0
k__Bacteria;p__Bacteroidetes;c__Bacteroidia;o__Bacteroidales;f__Prevotellaceae;g__Prevotella;s__	0.00434089	0.00137093	0.00162801	0.00116315	0.00163507	0.00358492	0	0.00874205	0.0411274		0.000602312	0.00645479
k__Bacteria;p__Bacteroidetes;c__Bacteroidia;o__Bacteroidales;f__Prevotellaceae;g__Prevotella;s__copri	0	0	0	0	0.000700746	0.000325902	0	0.000637441	0.125302		0	0
k__Bacteria;p__Bacteroidetes;c__Bacteroidia;o__Bacteroidales;f__RF16;g__;s__	0	0.00301604	0	0.000332329	0.0137813	0.0117325	0	0.00528166	0.00486675		0.00120462	0
k__Bacteria;p__Bacteroidetes;c__Bacteroidia;o__Bacteroidales;f__Rikenellaceae;__;__	0.000255346	0.000274185	0.000465147	0	0.000700746	0	0	0.00145701	0		0	0
k__Bacteria;p__Bacteroidetes;c__Bacteroidia;o__Bacteroidales;f__Rikenellaceae;g__;s__	0.0296202	0.00438696	0.00162801	0.00199397	0.0177522	0.0179246	0	0.0265904	0.0333132		0.00165636	0.0286328
k__Bacteria;p__Bacteroidetes;c__Bacteroidia;o__Bacteroidales;f__Rikenellaceae;g__AF12;s__	0.000127673	0	0	0	0	0	0	0	0.000137091		0	0.000165508
k__Bacteria;p__Bacteroidetes;c__Bacteroidia;o__Bacteroidales;f__Rikenellaceae;g__Blvii28;s__	0.269007	0.13956	0.00465147	0.010136	0.0177522	0.00228131	0.244408	0.00655654	0.000342729		0.271944	0.25273
k__Bacteria;p__Bacteroidetes;c__Bacteroidia;o__Bacteroidales;f__Rikenellaceae;g__PW3;s__	0.000255346	0	0.00116287	0.00548342	0.00163507	0.00260721	0	0.000364252	0.00123382		0	0.00513073
k__Bacteria;p__Bacteroidetes;c__Bacteroidia;o__Bacteroidales;f__Rikenellaceae;g__Rikenella;s__	0	0	0	0.000498493	0	0	0	0	0		0	0
k__Bacteria;p__Bacteroidetes;c__Bacteroidia;o__Bacteroidales;f__S24-7;g__;s__	0.102394	0.000822556	0.000465147	0.00531726	0.0137813	0.00879935	0	0.0243138	0.0106931		0.000451734	0.0705062
k__Bacteria;p__Bacteroidetes;c__Bacteroidia;o__Bacteroidales;f__SB-1;g__;s__	0.0019151	0.000822556	0.00395375	0.0194412	0.0331687	0.00488853	0	0.00191232	0		0.00120462	0.0087719
k__Bacteria;p__Bacteroidetes;c__Bacteroidia;o__Bacteroidales;f__VC21_Bac22;g__;s__	0.000127673	0	0.00186059	0	0	0	0	0	0		0	0
k__Bacteria;p__Bacteroidetes;c__Bacteroidia;o__Bacteroidales;f__[Barnesiellaceae];g__;s__	0	0	0	0	0.000934328	0.00130361	0	0.000455315	0.00788276		0	0
k__Bacteria;p__Bacteroidetes;c__Bacteroidia;o__Bacteroidales;f__[Odoribacteraceae];g__Butyricimonas;s__	0	0	0	0	0	0	0	0.000364252	0		0	0
k__Bacteria;p__Bacteroidetes;c__Bacteroidia;o__Bacteroidales;f__[Odoribacteraceae];g__Odoribacter;s__	0.000383019	0	0	0.000166164	0.000934328	0.000651803	0	9.10631e-05	0.00466111		0	0
k__Bacteria;p__Bacteroidetes;c__Bacteroidia;o__Bacteroidales;f__[Paraprevotellaceae];__;__	0	0	0	0.000166164	0.000233582	0	0	0.000910631	0.0032902		0	0
k__Bacteria;p__Bacteroidetes;c__Bacteroidia;o__Bacteroidales;f__[Paraprevotellaceae];g__;s__	0	0	0	0	0.00233582	0.00162951	0	0.00300508	0.000548366		0	0
k__Bacteria;p__Bacteroidetes;c__Bacteroidia;o__Bacteroidales;f__[Paraprevotellaceae];g__CF231;s__	0.000510693	0.00274185	0	0	0.00490522	0.010103	0	0.0316899	0.00452402		0.0013552	0
k__Bacteria;p__Bacteroidetes;c__Bacteroidia;o__Bacteroidales;f__[Paraprevotellaceae];g__Paraprevotella;s__	0.000638366	0	0	0.000332329	0	0	0	0.00118382	0.000342729		0	0.000165508
k__Bacteria;p__Bacteroidetes;c__Bacteroidia;o__Bacteroidales;f__[Paraprevotellaceae];g__YRC22;s__	0	0	0	0.000498493	0.00490522	0.00293312	0	0.00601016	0.000616912		0	0
k__Bacteria;p__Bacteroidetes;c__Bacteroidia;o__Bacteroidales;f__[Paraprevotellaceae];g__[Prevotella];s__	0	0	0	0.000830821	0.00163507	0.00879935	0	0.0108365	0.00438693		0.00225867	0
k__Bacteria;p__Bacteroidetes;c__Bacteroidia;o__Bacteroidales;f__p-2534-18B5;g__;s__	0.000383019	0.00164511	0.000232573	0.00166164	0.00770821	0.0192282	0	0.0213998	0.014189		0.00286098	0.00066203
k__Bacteria;p__Bacteroidetes;c__Cytophagia;o__Cytophagales;__;__;__	0.00446856	0	0	0.0196074	0.00700746	0.00195541	0	0.0024587	0.00493529		0	0.00844089
k__Bacteria;p__Bacteroidetes;c__Cytophagia;o__Cytophagales;f__;g__;s__	0.00268114	0	0.00534919	0.0327344	0.0207888	0.00554033	0	0.00327827	0.000616912		0.00150578	0.00248261
k__Bacteria;p__Bacteroidetes;c__Cytophagia;o__Cytophagales;f__Cyclobacteriaceae;g__;s__	0.00102139	0	0.00232573	0	0.00373731	0.00325902	0	0.00336933	0		0	0
k__Bacteria;p__Bacteroidetes;c__Cytophagia;o__Cytophagales;f__Cytophagaceae;__;__	0.0014044	0.00137093	0.00069772	0.01213	0.00770821	0.00293312	0	0.00874205	0.0204266		0	0.00562726
k__Bacteria;p__Bacteroidetes;c__Cytophagia;o__Cytophagales;f__Cytophagaceae;g__;s__	0.559847	0.00575789	0.434912	1.49714	1.5629	3.39818	0.00129708	0.0530898	0.0333132		0.00707716	0.503308
k__Bacteria;p__Bacteroidetes;c__Cytophagia;o__Cytophagales;f__Cytophagaceae;g__Adhaeribacter;s__	0.0238749	0.000274185	0	0	0.00116791	0.000651803	0	0.000273189	0.00150801		0.000150578	0
k__Bacteria;p__Bacteroidetes;c__Cytophagia;o__Cytophagales;f__Cytophagaceae;g__Cytophaga;s__	0.00970316	0.00164511	0.03977	0.0186104	0.0343366	0.0466039	0	0.0503579	0.0132979		0.00286098	0.00331015
k__Bacteria;p__Bacteroidetes;c__Cytophagia;o__Cytophagales;f__Cytophagaceae;g__Dyadobacter;s__	0.00178742	0.00054837	0.00186059	0.00714506	0.0102776	0.00358492	0	0.00628335	0.00260474		0.000602312	0.00281363
k__Bacteria;p__Bacteroidetes;c__Cytophagia;o__Cytophagales;f__Cytophagaceae;g__Emticicia;s__	0.0014044	0	0.000930293	0.0216014	0.0219567	0.00162951	0	0.00145701	0.00212492		0	0.00479972
k__Bacteria;p__Bacteroidetes;c__Cytophagia;o__Cytophagales;f__Cytophagaceae;g__Flectobacillus;s__	0.0109799	0	0.00232573	0.110167	0.018453	0.0149915	0	0.00919737	0.00589493		0	0.00380667
k__Bacteria;p__Bacteroidetes;c__Cytophagia;o__Cytophagales;f__Cytophagaceae;g__Flexibacter;s__ruber	0.000255346	0	0.000930293	0.00548342	0	0.000325902	0	0	0		0	0.000993045
k__Bacteria;p__Bacteroidetes;c__Cytophagia;o__Cytophagales;f__Cytophagaceae;g__Hymenobacter;s__	0.00408554	0.000822556	0.00441889	0.02426	0.0114455	0.00651803	0	0.00364252	0.000411274		0.000602312	0.010096
k__Bacteria;p__Bacteroidetes;c__Cytophagia;o__Cytophagales;f__Cytophagaceae;g__Leadbetterella;s__	0.00204277	0	0.00186059	0.00598191	0.00350373	0.000651803	0	0.00373359	0.00301601		0	0
k__Bacteria;p__Bacteroidetes;c__Cytophagia;o__Cytophagales;f__Cytophagaceae;g__Pontibacter;s__	0	0	0	0	0.000467164	0	0	0	0		0	0
k__Bacteria;p__Bacteroidetes;c__Cytophagia;o__Cytophagales;f__Cytophagaceae;g__Rhodocytophaga;s__	0.000893712	0	0	0	0	0	0	0	0		0	0
k__Bacteria;p__Bacteroidetes;c__Cytophagia;o__Cytophagales;f__Cytophagaceae;g__Runella;s__	0.000510693	0	0	0	0	0	0	0	0		0	0
k__Bacteria;p__Bacteroidetes;c__Cytophagia;o__Cytophagales;f__Cytophagaceae;g__Spirosoma;s__	0.000255346	0.000822556	0	0.00448644	0.0102776	0.00358492	0	0.00300508	0.00630621		0.000301156	0.00562726
k__Bacteria;p__Bacteroidetes;c__Cytophagia;o__Cytophagales;f__Cytophagaceae;g__Sporocytophaga;s__	0.00638366	0.0520952	0.00209316	0.0114653	0.0270955	0.00521443	0.000185298	0.00309614	0		0	0.00148957
k__Bacteria;p__Bacteroidetes;c__Cytophagia;o__Cytophagales;f__Flammeovirgaceae;__;__	0	0	0	0	0.000233582	0	0	0.000182126	0		0	0
k__Bacteria;p__Bacteroidetes;c__Cytophagia;o__Cytophagales;f__Flammeovirgaceae;g__;s__	0.000127673	0	0.00069772	0	0.00116791	0.00162951	0	0.00282296	0.00363292		0.000602312	0
k__Bacteria;p__Bacteroidetes;c__Cytophagia;o__Cytophagales;f__Flammeovirgaceae;g__Flexibacter;s__	0	0	0	0.00149548	0	0	0	0	0		0	0
k__Bacteria;p__Bacteroidetes;c__Cytophagia;o__Cytophagales;f__Flammeovirgaceae;g__JTB248;s__	0.000255346	0	0	0	0	0	0	0.000182126	0		0	0
k__Bacteria;p__Bacteroidetes;c__Cytophagia;o__Cytophagales;f__Flammeovirgaceae;g__Reichenbachiella;s__	0	0	0	0.000664657	0.000233582	0	0	0	0		0	0
k__Bacteria;p__Bacteroidetes;c__Cytophagia;o__Cytophagales;f__[Amoebophilaceae];__;__	0	0	0	0.000830821	0	0	0	0.00118382	0		0	0
k__Bacteria;p__Bacteroidetes;c__Cytophagia;o__Cytophagales;f__[Amoebophilaceae];g__;s__	0.000766039	0	0	0.000996986	0	0	0	0	0		0	0.000331015
k__Bacteria;p__Bacteroidetes;c__Cytophagia;o__Cytophagales;f__[Amoebophilaceae];g__Candidatus Amoebophilus;s__	0.00102139	0.00767719	0.0034886	0.000996986	0.00186866	0.000977705	0.00296476	0.212905	0.0245394		0.00105405	0.00148957
k__Bacteria;p__Bacteroidetes;c__Cytophagia;o__Cytophagales;f__[Amoebophilaceae];g__Candidatus Cardinium;s__	0.000510693	0	0	0.00299096	0	0	0	0	0		0	0
k__Bacteria;p__Bacteroidetes;c__Cytophagia;o__Cytophagales;f__[Amoebophilaceae];g__SC3-56;s__	0.000766039	0	0.00069772	0.00897287	0.000700746	0	0	0	0		0	0.00331015
k__Bacteria;p__Bacteroidetes;c__Flavobacteriia;o__Flavobacteriales;__;__;__	0.000127673	0	0.00116287	0.00116315	0	0	0	0.000910631	0.00294747		0.000150578	0.000993045
k__Bacteria;p__Bacteroidetes;c__Flavobacteriia;o__Flavobacteriales;f__;g__;s__	0	0	0.00186059	0.00365561	0.00116791	0.00684394	0	0.00227658	0.000342729		0	0.000993045
k__Bacteria;p__Bacteroidetes;c__Flavobacteriia;o__Flavobacteriales;f__Cryomorphaceae;g__;s__	0.0181296	0	0.00209316	0.0224322	0.0144821	0.00456262	0	0.000364252	0.00130237		0	0.00976495
k__Bacteria;p__Bacteroidetes;c__Flavobacteriia;o__Flavobacteriales;f__Cryomorphaceae;g__Brumimicrobium;s__	0	0	0	0	0.00210224	0.00391082	0	0.00136595	0		0	0
k__Bacteria;p__Bacteroidetes;c__Flavobacteriia;o__Flavobacteriales;f__Cryomorphaceae;g__Crocinitomix;s__	0.00102139	0	0.00069772	0.000166164	0.000934328	0.000651803	0	0	0.00130237		0.000150578	0
k__Bacteria;p__Bacteroidetes;c__Flavobacteriia;o__Flavobacteriales;f__Cryomorphaceae;g__Fluviicola;s__	0.00268114	0.00054837	0.00720977	0.00531726	0.00724105	0.00977705	0	0.015845	0.0161082		0.00316214	0.00380667
k__Bacteria;p__Bacteroidetes;c__Flavobacteriia;o__Flavobacteriales;f__Flavobacteriaceae;__;__	0.00778806	0.00383859	0.000930293	0.00780972	0.00210224	0.00716984	0.000370595	0.0106544	0.0174106		0.00617369	0.010096
k__Bacteria;p__Bacteroidetes;c__Flavobacteriia;o__Flavobacteriales;f__Flavobacteriaceae;g__;s__	0.000383019	0	0.000465147	0	0.00677388	0.00651803	0	0.00874205	0.00356438		0	0
k__Bacteria;p__Bacteroidetes;c__Flavobacteriia;o__Flavobacteriales;f__Flavobacteriaceae;g__Aequorivita;s__	0	0	0	0	0.00303657	0.00423672	0	0.00409784	0		0.000451734	0
k__Bacteria;p__Bacteroidetes;c__Flavobacteriia;o__Flavobacteriales;f__Flavobacteriaceae;g__Arenibacter;s__	0	0	0	0	0.000467164	0	0	0	0.00047982		0	0
k__Bacteria;p__Bacteroidetes;c__Flavobacteriia;o__Flavobacteriales;f__Flavobacteriaceae;g__Flavobacterium;__	0.0307692	0.00383859	0.0095355	0.0598191	0.0560597	0.0296571	0.000185298	0.0235853	0.0309827		0.00511965	0.00148957
k__Bacteria;p__Bacteroidetes;c__Flavobacteriia;o__Flavobacteriales;f__Flavobacteriaceae;g__Flavobacterium;s__	0.352378	0.01179	0.0741909	0.20056	0.550553	0.172402	0.000185298	0.0743075	0.0736181		0.0206292	0.0825883
k__Bacteria;p__Bacteroidetes;c__Flavobacteriia;o__Flavobacteriales;f__Flavobacteriaceae;g__Flavobacterium;s__columnare	0.000638366	0	0.00279088	0.00149548	0	0.000651803	0	0.000182126	0		0.000301156	0
k__Bacteria;p__Bacteroidetes;c__Flavobacteriia;o__Flavobacteriales;f__Flavobacteriaceae;g__Flavobacterium;s__succinicans	0.230705	0.00438696	0.0404678	0.0880671	0.357147	0.0521443	0.000370595	0.0757645	0.0589493		0.00692658	0.00728233
k__Bacteria;p__Bacteroidetes;c__Flavobacteriia;o__Flavobacteriales;f__Flavobacteriaceae;g__Myroides;__	0	0.00164511	0.00209316	0.000498493	0	0.000325902	0	0.000910631	0.000137091		0.000903468	0
k__Bacteria;p__Bacteroidetes;c__Flavobacteriia;o__Flavobacteriales;f__Flavobacteriaceae;g__Myroides;s__	0.000510693	0.000274185	0.00209316	0.00149548	0.00327015	0.010103	0	0.00928843	0.00157655		0.00255982	0
k__Bacteria;p__Bacteroidetes;c__Flavobacteriia;o__Flavobacteriales;f__Flavobacteriaceae;g__Myroides;s__odoratimimus	0	0.000274185	0.00069772	0	0	0	0	0	0		0.00105405	0
k__Bacteria;p__Bacteroidetes;c__Flavobacteriia;o__Flavobacteriales;f__Flavobacteriaceae;g__Winogradskyella;s__	0	0	0	0	0.00140149	0.00358492	0	0.000910631	0		0	0
k__Bacteria;p__Bacteroidetes;c__Flavobacteriia;o__Flavobacteriales;f__Flavobacteriaceae;g__Winogradskyella;s__thalassocola	0	0	0	0	0.000467164	0	0	0	0		0	0
k__Bacteria;p__Bacteroidetes;c__Flavobacteriia;o__Flavobacteriales;f__[Weeksellaceae];__;__	0	0	0	0.00166164	0.00163507	0.000325902	0	0	0.00047982		0	0.00165508
k__Bacteria;p__Bacteroidetes;c__Flavobacteriia;o__Flavobacteriales;f__[Weeksellaceae];g__;s__	0	0.00054837	0	0.00116315	0.00116791	0	0	0.00136595	0		0.00075289	0
k__Bacteria;p__Bacteroidetes;c__Flavobacteriia;o__Flavobacteriales;f__[Weeksellaceae];g__Chryseobacterium;s__	0.00114906	0.00301604	0.033258	0.0360577	0.0322343	0.0273757	0.000741191	0.0244049	0.0107617		0.00903468	0.00397218
k__Bacteria;p__Bacteroidetes;c__Flavobacteriia;o__Flavobacteriales;f__[Weeksellaceae];g__Cloacibacterium;s__	0	0	0	0	0	0	0	0	0.000342729		0	0
k__Bacteria;p__Bacteroidetes;c__Flavobacteriia;o__Flavobacteriales;f__[Weeksellaceae];g__Elizabethkingia;s__meningoseptica	0.000255346	0.000274185	0.00465147	0	0	0.00684394	0.00426185	0.0275921	0.0397565		0.000451734	0
k__Bacteria;p__Bacteroidetes;c__Flavobacteriia;o__Flavobacteriales;f__[Weeksellaceae];g__Ornithobacterium;s__	0	0	0	0	0.000467164	0.00130361	0	0.000728505	0.000685457		0	0
k__Bacteria;p__Bacteroidetes;c__Flavobacteriia;o__Flavobacteriales;f__[Weeksellaceae];g__Wautersiella;s__	0.000638366	0	0.000232573	0.000332329	0.00163507	0.00488853	0	0	0.00102819		0.000150578	0
k__Bacteria;p__Bacteroidetes;c__Flavobacteriia;o__Flavobacteriales;f__[Weeksellaceae];g__Weeksella;s__	0	0	0	0	0.000467164	0	0	0	0		0	0
k__Bacteria;p__Bacteroidetes;c__SM1A07;o__;f__;g__;s__	0.00114906	0	0	0.00897287	0.00350373	0.00293312	0	0.000364252	0		0	0.00066203
k__Bacteria;p__Bacteroidetes;c__Sphingobacteriia;o__Sphingobacteriales;__;__;__	0.000766039	0	0.000930293	0.00332329	0.00817537	0.000977705	0	9.10631e-05	0.00226201		0	0.00264812
k__Bacteria;p__Bacteroidetes;c__Sphingobacteriia;o__Sphingobacteriales;f__;g__;s__	0.498564	0.250331	1.16705	0.994327	1.51081	0.992697	0.00129708	0.163914	1.90831		0.0606829	0.783513
k__Bacteria;p__Bacteroidetes;c__Sphingobacteriia;o__Sphingobacteriales;f__NS11-12;g__;s__	0.000127673	0	0	0	0.000233582	0.000325902	0	0.000182126	0.000137091		0	0
k__Bacteria;p__Bacteroidetes;c__Sphingobacteriia;o__Sphingobacteriales;f__Sphingobacteriaceae;__;__	0.0108522	0.000274185	0	0.00199397	0	0.000651803	0	0.000546378	0.000274183		0	0.00562726
k__Bacteria;p__Bacteroidetes;c__Sphingobacteriia;o__Sphingobacteriales;f__Sphingobacteriaceae;g__;s__	0.119502	0.022209	1.81756	0.0437012	0.0775493	0.0677876	0	0.107728	0.132567		0.0121968	0.0911947
k__Bacteria;p__Bacteroidetes;c__Sphingobacteriia;o__Sphingobacteriales;f__Sphingobacteriaceae;g__Olivibacter;s__	0	0	0	0	0	0	0	0.000637441	0		0	0
k__Bacteria;p__Bacteroidetes;c__Sphingobacteriia;o__Sphingobacteriales;f__Sphingobacteriaceae;g__Pedobacter;__	0	0	0.000232573	0	0	0	0	0.000182126	0.000205637		0	0
k__Bacteria;p__Bacteroidetes;c__Sphingobacteriia;o__Sphingobacteriales;f__Sphingobacteriaceae;g__Pedobacter;s__	0.00906479	0.007403	0.0537244	0.107508	0.0387746	0.0469298	0	0.0566412	0.0767027		0.0115945	0.00297914
k__Bacteria;p__Bacteroidetes;c__Sphingobacteriia;o__Sphingobacteriales;f__Sphingobacteriaceae;g__Pedobacter;s__cryoconitis	0	0	0	0	0	0	0	0	0.000137091		0	0
k__Bacteria;p__Bacteroidetes;c__Sphingobacteriia;o__Sphingobacteriales;f__Sphingobacteriaceae;g__Sphingobacterium;__	0	0	0	0	0	0	0	0.000637441	0		0	0
k__Bacteria;p__Bacteroidetes;c__Sphingobacteriia;o__Sphingobacteriales;f__Sphingobacteriaceae;g__Sphingobacterium;s__	0	0.00164511	0.00232573	0.00199397	0.00537239	0.00456262	0	0.0066476	0		0.00391503	0
k__Bacteria;p__Bacteroidetes;c__Sphingobacteriia;o__Sphingobacteriales;f__Sphingobacteriaceae;g__Sphingobacterium;s__faecium	0.0019151	0	0.00558176	0.00365561	0.00443806	0.00325902	0	0.00409784	0.00219346		0.000903468	0.000331015
k__Bacteria;p__Bacteroidetes;c__Sphingobacteriia;o__Sphingobacteriales;f__Sphingobacteriaceae;g__Sphingobacterium;s__multivorum	0	0	0.000232573	0	0	0	0	0.00100169	0		0	0.00066203
k__Bacteria;p__Bacteroidetes;c__VC2_1_Bac22;o__;f__;g__;s__	0.00217044	0	0.00162801	0.0852423	0.00490522	0.00130361	0	0.000728505	0		0	0.0134061
k__Bacteria;p__Bacteroidetes;c__[Rhodothermi];o__[Rhodothermales];f__Rhodothermaceae;g__Rubricoccus;s__	0	0	0	0	0.000700746	0	0	0	0.00116528		0	0
k__Bacteria;p__Bacteroidetes;c__[Saprospirae];o__[Saprospirales];__;__;__	0.000766039	0	0.00069772	0.00398794	0.000700746	0	0	0.000182126	0		0	0.000496523
k__Bacteria;p__Bacteroidetes;c__[Saprospirae];o__[Saprospirales];f__;g__;s__	0.040217	0.000822556	0.0809355	0.165832	0.204151	0.0505148	0.000741191	0.0100169	0.00397565		0.00120462	0.0365772
k__Bacteria;p__Bacteroidetes;c__[Saprospirae];o__[Saprospirales];f__Chitinophagaceae;__;__	0.131631	0.00109674	0.0213967	0.710519	0.206487	0.0290053	0	0.00728505	0.00548366		0.00180694	0.0417079
k__Bacteria;p__Bacteroidetes;c__[Saprospirae];o__[Saprospirales];f__Chitinophagaceae;g__;s__	2.07137	0.0274185	1.7029	1.37152	2.10201	0.56218	0.000370595	0.0611944	0.077114		0.0149072	0.660706
k__Bacteria;p__Bacteroidetes;c__[Saprospirae];o__[Saprospirales];f__Chitinophagaceae;g__Chitinophaga;s__	0.0071497	0	0.00674463	0.00415411	0.00233582	0.00293312	0	0.00200339	0.000205637		0	0.00794436
k__Bacteria;p__Bacteroidetes;c__[Saprospirae];o__[Saprospirales];f__Chitinophagaceae;g__Flavihumibacter;s__	0.0810725	0	0.000232573	0.00398794	0.0394754	0.00879935	0	0.000273189	0.000891095		0	0.0044687
k__Bacteria;p__Bacteroidetes;c__[Saprospirae];o__[Saprospirales];f__Chitinophagaceae;g__Flavisolibacter;s__	0.00612831	0.000274185	0	0.000332329	0.00700746	0.00586623	0	0.00100169	0		0.000301156	0
k__Bacteria;p__Bacteroidetes;c__[Saprospirae];o__[Saprospirales];f__Chitinophagaceae;g__Niabella;s__	0.0376636	0.00109674	0.00279088	0.360078	0.0273291	0.00325902	0	0.000182126	0.000274183		0	0.00910292
k__Bacteria;p__Bacteroidetes;c__[Saprospirae];o__[Saprospirales];f__Chitinophagaceae;g__Niastella;s__	0.000127673	0	0	0.000332329	0	0	0	0	0		0	0
k__Bacteria;p__Bacteroidetes;c__[Saprospirae];o__[Saprospirales];f__Chitinophagaceae;g__Sediminibacterium;s__	0.149122	0.00109674	0.617249	0.120137	0.0929657	0.254855	0	0.0140237	0.116048		0.00255982	0.151108
k__Bacteria;p__Bacteroidetes;c__[Saprospirae];o__[Saprospirales];f__Chitinophagaceae;g__Segetibacter;s__	0.00255346	0	0.000465147	0.000830821	0.000467164	0.00195541	0	0	0		0	0.000827538
k__Bacteria;p__Bacteroidetes;c__[Saprospirae];o__[Saprospirales];f__Saprospiraceae;__;__	0	0	0	0	0	0	0	0	0.000411274		0	0
k__Bacteria;p__Bacteroidetes;c__[Saprospirae];o__[Saprospirales];f__Saprospiraceae;g__;s__	0.293776	0.00054837	0.00814006	0.941985	0.149259	0.0159692	0	0.0093795	0.00863676		0.00150578	0.0605758
k__Bacteria;p__Bacteroidetes;c__[Saprospirae];o__[Saprospirales];f__Saprospiraceae;g__Haliscomenobacter;s__	0.000893712	0	0.000465147	0.0229307	0	0.000651803	0	0	0		0	0.00347566
k__Bacteria;p__Bacteroidetes;c__[Saprospirae];o__[Saprospirales];f__Saprospiraceae;g__Saprospira;s__	0	0	0	0.00481876	0	0	0	0.00136595	0		0	0.00182058
k__Bacteria;p__Caldiserica;c__OP5;o__WCHB1-02;f__;g__;s__	0.00446856	0	0	0.000166164	0.0065403	0	0.00111179	0	0		0.00105405	0.00182058
k__Bacteria;p__Caldiserica;c__OP5;o__WCHB1-02;f__SHBZ1169;g__;s__	0	0	0	0	0.00537239	0	0	0	0		0	0
k__Bacteria;p__Caldiserica;c__WCHB1-03;o__;f__;g__;s__	0	0.000274185	0	0.000332329	0.00373731	0	0.000555893	0.000273189	0		0	0.000331015
k__Bacteria;p__Chlamydiae;c__;o__;f__;g__;s__	0	0	0	0	0.00280299	0.00130361	0	0	0		0	0
k__Bacteria;p__Chlamydiae;c__Chlamydiia;__;__;__;__	0.0404724	0.0748526	0.0541896	0.0476892	0.0350373	0.0140138	0.000370595	0.00637441	0.0327649		0.199666	0.054121
k__Bacteria;p__Chlamydiae;c__Chlamydiia;o__;f__;g__;s__	0.0181296	0.0205639	0.00604691	0.00780972	0.0226575	0.0423672	0.00111179	0.00118382	0.0167252		0.0075289	0.0120821
k__Bacteria;p__Chlamydiae;c__Chlamydiia;o__Chlamydiales;__;__;__	0.0397064	0.30462	0.315602	0.0987016	0.217932	0.154477	0.00111179	0.0835959	0.333064		0.0719762	0.0531279
k__Bacteria;p__Chlamydiae;c__Chlamydiia;o__Chlamydiales;f__;g__;s__	0.174657	0.726865	1.69546	0.30541	0.577882	0.52405	0.0120444	9.0238	1.68287		0.709523	0.180569
k__Bacteria;p__Chlamydiae;c__Chlamydiia;o__Chlamydiales;f__Chlamydiaceae;g__;s__	0	0.00466115	0.000232573	0	0.000467164	0.00260721	0	0	0.00287892		0.00240925	0
k__Bacteria;p__Chlamydiae;c__Chlamydiia;o__Chlamydiales;f__Criblamydiaceae;g__;s__	0.00344718	0	0.000465147	0.00199397	0.00513881	0.000977705	0	0.00109276	0.00610057		0	0.00198609
k__Bacteria;p__Chlamydiae;c__Chlamydiia;o__Chlamydiales;f__Criblamydiaceae;g__Criblamydia;s__sequanensis	0	0	0	0	0.000700746	0	0	0.000364252	0		0	0
k__Bacteria;p__Chlamydiae;c__Chlamydiia;o__Chlamydiales;f__Parachlamydiaceae;__;__	0.00702202	0.0123383	0.0132567	0.0196074	0.0787172	0.0540997	0.000185298	0.0398856	0.114951		0.00677601	0.0112545
k__Bacteria;p__Chlamydiae;c__Chlamydiia;o__Chlamydiales;f__Parachlamydiaceae;g__;s__	0.00587297	0.00164511	0.0111635	0.0103022	0.112353	0.0814754	0	0.0189411	0.0399622		0.0013552	0.00579276
k__Bacteria;p__Chlamydiae;c__Chlamydiia;o__Chlamydiales;f__Parachlamydiaceae;g__Candidatus Protochlamydia;s__	0.0201724	0.026596	0.0418632	0.0662996	0.232881	0.228131	0	0.0728505	0.275211		0.0102393	0.0307844
k__Bacteria;p__Chlamydiae;c__Chlamydiia;o__Chlamydiales;f__Parachlamydiaceae;g__Parachlamydia;s__	0	0	0.000232573	0	0.00140149	0.00945115	0	0	0.00486675		0	0
k__Bacteria;p__Chlamydiae;c__Chlamydiia;o__Chlamydiales;f__Rhabdochlamydiaceae;g__Candidatus Rhabdochlamydia;s__	0.194446	3.02591	1.97362	0.340471	0.442404	0.591512	0.00611483	0.190777	1.16555		0.876815	0.249751
k__Bacteria;p__Chlamydiae;c__Chlamydiia;o__Chlamydiales;f__Simkaniaceae;g__;s__	0	0	0	0	0	0	0	0	0		0	0.00066203
k__Bacteria;p__Chlorobi;__;__;__;__;__	0	0	0	0.00415411	0.000233582	0.0114066	0	0	6.85457e-05		0	0
k__Bacteria;p__Chlorobi;c__;o__;f__;g__;s__	0.0463454	0.169446	0.272343	0.0879009	0.0334022	0.0351974	0.000926489	0.00191232	0.0128866		0.00391503	0.0509763
k__Bacteria;p__Chlorobi;c__BSV26;o__;f__;g__;s__	0.0310246	0.00054837	0.000232573	0	0	0	0	0	0		0.0239419	0.0196954
k__Bacteria;p__Chlorobi;c__BSV26;o__A89;f__;g__;s__	0.000383019	0	0.000232573	0.032402	0.0464828	0.00293312	0	0	0		0	0.000165508
k__Bacteria;p__Chlorobi;c__BSV26;o__BSN164;f__;g__;s__	0.00868177	0.0150802	0.00558176	0	0	0	0.0655954	0.00227658	0		0.00527023	0.00943393
k__Bacteria;p__Chlorobi;c__BSV26;o__C20;f__;g__;s__	0.00472391	0.00109674	0.0416306	0.0169488	0.0315336	0.0237908	0.0114885	0.0017302	0.00801985		0.000150578	0.00612378
k__Bacteria;p__Chlorobi;c__BSV26;o__PK329;f__;g__;s__	0.0158315	0.00054837	0.00558176	0.554324	0.660337	0.170772	0.00240887	0.00100169	0.00185073		0	0.00926842
k__Bacteria;p__Chlorobi;c__BSV26;o__VC38;f__;g__;s__	0.0389403	0.0156286	0.0069772	0.141406	0.0773157	0.0149915	0	0.00254977	0.00102819		0.0173165	0.151108
k__Bacteria;p__Chlorobi;c__Chlorobia;o__Chlorobiales;f__Chlorobiaceae;g__;s__	0	0	0	0	0.00116791	0.00130361	0	0	0		0	0
k__Bacteria;p__Chlorobi;c__Ignavibacteria;o__Ignavibacteriales;__;__;__	0.000255346	0.00137093	0	0	0.000700746	0	0	0	0		0.000451734	0
k__Bacteria;p__Chlorobi;c__Ignavibacteria;o__Ignavibacteriales;f__Ignavibacteriaceae;g__;s__	0.845962	0.62761	0.217456	0.0255893	0.0331687	0.00195541	0.258676	0.00373359	0.00740294		0.48471	0.642997
k__Bacteria;p__Chlorobi;c__Ignavibacteria;o__Ignavibacteriales;f__[Melioribacteraceae];g__;s__	0.09767	0.00795137	0.00279088	0.0144563	0.0203216	0.00619213	0.0194563	0.00227658	0.000754003		0.211562	0.109732
k__Bacteria;p__Chlorobi;c__OPB56;o__;f__;g__;s__	0.186275	0.0674496	0.0109309	0.104019	0.102776	0.176965	0.00203828	0.00546378	0.00226201		0.126335	0.203574
k__Bacteria;p__Chlorobi;c__SJA-28;o__;f__;g__;s__	0.0397064	0.00301604	0.000930293	0.391317	0.112353	0.164254	0	0.000637441	0.00226201		0.0716751	0.021847
k__Bacteria;p__Chloroflexi;__;__;__;__;__	0.000255346	0	0.000232573	0.0553327	0.000934328	0.0149915	0.00407655	0	0		0	0.0043032
k__Bacteria;p__Chloroflexi;c__;o__;f__;g__;s__	0.00165975	0	0	0.0240938	0.0112119	0.0619213	0.00129708	0	0.000137091		0	0.00198609
k__Bacteria;p__Chloroflexi;c__Anaerolineae;__;__;__;__	0.00472391	0.00219348	0.000232573	0.000332329	0.00163507	0.00162951	0.0326124	0	0.000137091		0.00421618	0.00413769
k__Bacteria;p__Chloroflexi;c__Anaerolineae;o__;f__;g__;s__	0.0163422	0.00712881	0.000465147	0.0126285	0.159303	0.000651803	0.0216798	0.00118382	0.000685457		0.000451734	0.00562726
k__Bacteria;p__Chloroflexi;c__Anaerolineae;o__A31;f__;g__;s__	0.00561762	0	0.00255831	0.0259216	0.0296649	0.110155	0.000555893	0	6.85457e-05		0	0.00612378
k__Bacteria;p__Chloroflexi;c__Anaerolineae;o__A31;f__S47;g__;s__	0.006639	0	0.00186059	0.0149548	0.00957687	0.0524702	0	0.00182126	0.00102819		0	0.00066203
k__Bacteria;p__Chloroflexi;c__Anaerolineae;o__Anaerolineales;f__Anaerolinaceae;__;__	0.00127673	0	0	0.000166164	0.00513881	0.000325902	0	0	0.000137091		0.000301156	0.00380667
k__Bacteria;p__Chloroflexi;c__Anaerolineae;o__Anaerolineales;f__Anaerolinaceae;g__;s__	0.253431	0.0707398	0.0325603	0.17198	0.682527	0.0922302	0.41414	0.00382465	0.000822549		0.080258	0.403673
k__Bacteria;p__Chloroflexi;c__Anaerolineae;o__Anaerolineales;f__Anaerolinaceae;g__Anaerolinea;s__	0.0305139	0.00493533	0.000465147	0.00116315	0.0177522	0.00619213	0.0077825	0	0		0.00993814	0.0340946
k__Bacteria;p__Chloroflexi;c__Anaerolineae;o__Anaerolineales;f__Anaerolinaceae;g__C1_B004;s__	0	0.00109674	0.00069772	0.00265863	0.0574612	0.000325902	0.00463244	0	0		0.000150578	0
k__Bacteria;p__Chloroflexi;c__Anaerolineae;o__Anaerolineales;f__Anaerolinaceae;g__Longilinea;s__	0	0	0	0	0	0.000651803	0	0	0		0	0
k__Bacteria;p__Chloroflexi;c__Anaerolineae;o__Anaerolineales;f__Anaerolinaceae;g__SHD-231;s__	0	0	0	0	0	0	0	0.00191232	0		0	0
k__Bacteria;p__Chloroflexi;c__Anaerolineae;o__Anaerolineales;f__Anaerolinaceae;g__T78;s__	0.000255346	0.00054837	0	0	0.000934328	0.00651803	0	0	0		0	0
k__Bacteria;p__Chloroflexi;c__Anaerolineae;o__Anaerolineales;f__Anaerolinaceae;g__WCHB1-05;s__	0.0432812	0.0422245	0.00209316	0.00448644	0.0476507	0.00716984	0.0594806	0.00154807	0		0.0233396	0.0562726
k__Bacteria;p__Chloroflexi;c__Anaerolineae;o__CFB-26;f__;g__;s__	0.000255346	0	0	0.000332329	0.000700746	0.00977705	0	0	0		0	0
k__Bacteria;p__Chloroflexi;c__Anaerolineae;o__Caldilineales;f__Caldilineaceae;g__;s__	0.0323013	0.000274185	0.000232573	0.0766017	0.0455485	0.0283534	0	0.00637441	0.000342729		0	0.00148957
k__Bacteria;p__Chloroflexi;c__Anaerolineae;o__Caldilineales;f__Caldilineaceae;g__Caldilinea;s__	0.115417	0.00054837	0.00511661	0.105182	0.111652	0.00162951	0	0.00136595	0.00246765		0.000451734	0.0172128
k__Bacteria;p__Chloroflexi;c__Anaerolineae;o__GCA004;f__;g__;s__	0.00778806	0.00219348	0.00279088	0.0164503	0.0593299	0.0303089	0.0148238	0	0		0.000602312	0.00364117
k__Bacteria;p__Chloroflexi;c__Anaerolineae;o__H39;f__;g__;s__	0.00165975	0	0.000465147	0.155197	0.0315336	0.089623	0.00333536	0.00227658	0		0	0.00546175
k__Bacteria;p__Chloroflexi;c__Anaerolineae;o__S0208;f__;g__;s__	0.00255346	0	0.000465147	0.0103022	0.00186866	0	0	0	0		0	0
k__Bacteria;p__Chloroflexi;c__Anaerolineae;o__SBR1031;f__A4b;g__;s__	0.0280881	0.00054837	0.00395375	0.124125	0.0376067	0.0316125	0.000370595	0.00236764	0.00102819		0	0.0134061
k__Bacteria;p__Chloroflexi;c__Anaerolineae;o__SBR1031;f__SHA-31;g__;s__	0	0	0.000465147	0	0.000233582	0	0	0	0.000274183		0	0
k__Bacteria;p__Chloroflexi;c__Anaerolineae;o__SBR1031;f__SJA-101;g__;s__	0.00114906	0	0	0	0	0	0	0	0		0	0
k__Bacteria;p__Chloroflexi;c__Anaerolineae;o__SBR1031;f__oc28;g__;s__	0.0236195	0	0.00255831	0.0628101	0.0102776	0.14633	0.0135267	0.00282296	0.000548366		0	0.00479972
k__Bacteria;p__Chloroflexi;c__Anaerolineae;o__SHA-20;f__;g__;s__	0.0149378	0.00356441	0	0.0312389	0.0586291	0.0511666	0.00870899	0.000819568	0		0.00331271	0.00993045
k__Bacteria;p__Chloroflexi;c__Anaerolineae;o__SJA-15;f__;g__;s__	0.0109799	0.00109674	0.00255831	0.00880671	0.0707754	0.0162951	0.00704131	0.000546378	0		0.00105405	0.00893741
k__Bacteria;p__Chloroflexi;c__Anaerolineae;o__WCHB1-50;f__;g__;s__	0.0427705	0.00329022	0.00465147	0.0571605	0.065403	0.0273757	0.00148238	0.000364252	0		0.0027104	0.0513073
k__Bacteria;p__Chloroflexi;c__Anaerolineae;o__envOPS12;f__;g__;s__	0.242068	0.0271443	0.0374443	0.441831	0.848137	0.175987	0.0498451	0.00774036	0.0055522		0.0120462	0.460111
k__Bacteria;p__Chloroflexi;c__Anaerolineae;o__pLW-97;f__;g__;s__	0.00268114	0	0.000232573	0.0177796	0.00957687	0.0443226	0	0	0		0	0.000496523
k__Bacteria;p__Chloroflexi;c__C0119;o__;f__;g__;s__	0.00766039	0	0.00302345	0.102191	0.0226575	0.383586	0.00611483	0.00127488	0.000137091		0.000451734	0.00579276
k__Bacteria;p__Chloroflexi;c__Chloroflexi;o__AKIW781;f__;g__;s__	0.00153208	0	0	0	0.000700746	0.000325902	0	0	0.000411274		0	0
k__Bacteria;p__Chloroflexi;c__Chloroflexi;o__Chloroflexales;__;__;__	0	0	0	0.0267525	0.00186866	0	0	0	0		0	0.0066203
k__Bacteria;p__Chloroflexi;c__Chloroflexi;o__Chloroflexales;f__Chloroflexaceae;__;__	0.000255346	0	0	0	0	0	0	0	0		0	0
k__Bacteria;p__Chloroflexi;c__Chloroflexi;o__Chloroflexales;f__Chloroflexaceae;g__Chloronema;s__	0	0	0	0.00166164	0	0	0	0	0		0	0.00066203
k__Bacteria;p__Chloroflexi;c__Chloroflexi;o__Chloroflexales;f__FFCH7168;g__;s__	0.000893712	0	0	0.000830821	0	0	0	0	0		0	0
k__Bacteria;p__Chloroflexi;c__Chloroflexi;o__Chloroflexales;f__Oscillochloridaceae;g__Oscillochloris;s__	0	0	0.000232573	0.0270848	0	0	0	0	0		0	0.000993045
k__Bacteria;p__Chloroflexi;c__Chloroflexi;o__Herpetosiphonales;f__;g__;s__	0.00178742	0	0.000232573	0.000664657	0	0	0	0	0		0	0
k__Bacteria;p__Chloroflexi;c__Chloroflexi;o__[Roseiflexales];__;__;__	0.000255346	0	0	0	0	0	0	0	0		0	0
k__Bacteria;p__Chloroflexi;c__Chloroflexi;o__[Roseiflexales];f__;g__;s__	0.00459623	0	0.00209316	0.0751063	0.0039709	0	0	0	0		0	0.00148957
k__Bacteria;p__Chloroflexi;c__Chloroflexi;o__[Roseiflexales];f__[Kouleothrixaceae];g__;s__	0.0209384	0	0.000465147	0.0977046	0.0352709	0.0371528	0	0.00109276	0.000137091		0.000150578	0.000827538
k__Bacteria;p__Chloroflexi;c__Dehalococcoidetes;__;__;__;__	0.000766039	0	0	0.00249246	0.0231246	0.00293312	0	0	0		0	0
k__Bacteria;p__Chloroflexi;c__Dehalococcoidetes;o__;f__;g__;s__	0.000510693	0.000822556	0.00279088	0.00216014	0.00303657	0.00260721	0.0189004	0.000182126	0.000616912		0	0.000496523
k__Bacteria;p__Chloroflexi;c__Dehalococcoidetes;o__Dehalococcoidales;__;__;__	0.00114906	0.00109674	0.00069772	0.00415411	0.0443806	0	0.00963548	0.000819568	0.00116528		0.00075289	0.00115855
k__Bacteria;p__Chloroflexi;c__Dehalococcoidetes;o__Dehalococcoidales;f__;g__;s__	0.0838813	0.0161769	0.0265134	0.122629	0.305292	0.111132	0.0294623	0.0024587	0.00712876		0.0554127	0.119331
k__Bacteria;p__Chloroflexi;c__Dehalococcoidetes;o__Dehalococcoidales;f__Dehalococcoidaceae;g__;s__	0.000766039	0.00301604	0.00372117	0.00315712	0.0175187	0.00130361	0.00592953	0.000910631	0.00157655		0.00075289	0.000165508
k__Bacteria;p__Chloroflexi;c__Dehalococcoidetes;o__Dehalococcoidales;f__Dehalococcoidaceae;g__Dehalogenimonas;s__	0.0414938	0.00356441	0.00209316	0.0093052	0.0691403	0.00716984	0.000741191	0	0		0.00255982	0.0375702
k__Bacteria;p__Chloroflexi;c__Dehalococcoidetes;o__FS117-23B-02;f__;g__;s__	0	0	0	0.00249246	0	0	0.000741191	0	0.000754003		0	0
k__Bacteria;p__Chloroflexi;c__Dehalococcoidetes;o__GIF9;f__;g__;s__	0.00357485	0.00109674	0.00279088	0.00996986	0.208122	0.00358492	0.0179739	0.000273189	0.00205637		0.00105405	0.00297914
k__Bacteria;p__Chloroflexi;c__Ellin6529;o__;f__;g__;s__	1.52161	0.214413	0.13559	1.39794	2.15736	4.82693	0.353363	0.0483545	0.0370832		0.0941112	1.44571
k__Bacteria;p__Chloroflexi;c__Gitt-GS-136;o__;f__;g__;s__	0.00600064	0.000274185	0.000232573	0.0244262	0.010044	0.774668	0	0.00200339	0.00527802		0	0
k__Bacteria;p__Chloroflexi;c__Ktedonobacteria;__;__;__;__	0	0.00301604	0.000465147	0	0	0.00814754	0.00111179	0	0		0.000903468	0
k__Bacteria;p__Chloroflexi;c__Ktedonobacteria;o__;f__;g__;s__	0.000383019	0	0	0.000498493	0	0.00195541	0.00148238	0.000364252	0		0	0
k__Bacteria;p__Chloroflexi;c__Ktedonobacteria;o__B10-SB3A;f__;g__;s__	0.00625598	0.00795137	0.017443	0	0	0.000977705	0.000185298	0	0.000137091		0.000602312	0.010427
k__Bacteria;p__Chloroflexi;c__Ktedonobacteria;o__B12-WMSP1;f__;g__;s__	0.000127673	0	0.000465147	0.000498493	0.000700746	0.00130361	0	0	0		0.00075289	0
k__Bacteria;p__Chloroflexi;c__Ktedonobacteria;o__Elev-1554;f__;g__;s__	0.0122566	0.0112416	0.0165127	0	0	0	0.00537363	0.00127488	0.000342729		0.00978756	0.00959944
k__Bacteria;p__Chloroflexi;c__Ktedonobacteria;o__JG30-KF-AS9;f__;g__;s__	0.0343441	0.209203	0.055585	0.0023263	0.00630672	0.0387823	0.00296476	0.000637441	0		0.100285	0.0284673
k__Bacteria;p__Chloroflexi;c__Ktedonobacteria;o__Ktedonobacterales;f__Ktedonobacteraceae;g__;s__	0.0100862	0.00246767	0.0372117	0.00216014	0.0327015	0.0127102	0.00277947	0.0224926	0.00836258		0.00677601	0.0489902
k__Bacteria;p__Chloroflexi;c__Ktedonobacteria;o__Ktedonobacterales;f__Ktedonobacteraceae;g__FFCH10602;s__	0.0033195	0.00109674	0	0	0	0	0	0	0		0	0
k__Bacteria;p__Chloroflexi;c__Ktedonobacteria;o__Thermogemmatisporales;f__Thermogemmatisporaceae;__;__	0	0	0	0	0	0	0.000185298	9.10631e-05	0		0	0
k__Bacteria;p__Chloroflexi;c__Ktedonobacteria;o__Thermogemmatisporales;f__Thermogemmatisporaceae;g__;s__	0.180658	0.53	0.338162	0.0112992	0.0172851	0.528938	0.271646	0.0355146	0.0145317		0.239419	0.234524
k__Bacteria;p__Chloroflexi;c__MVP-21;o__;f__;g__;s__	0.00165975	0	0	0.000498493	0	0	0	0	0		0	0
k__Bacteria;p__Chloroflexi;c__P2-11E;o__;f__;g__;s__	0.000638366	0	0	0.0147886	0.000233582	0.149589	0	0.000273189	0.00377002		0	0
k__Bacteria;p__Chloroflexi;c__S085;o__;f__;g__;s__	0.0154485	0.000822556	0.000930293	0.216678	0.0796515	0.865595	0	0.00701186	0.0122697		0.000301156	0.00198609
k__Bacteria;p__Chloroflexi;c__SAR202;o__;f__;g__;s__	0	0	0	0.000664657	0	0	0	0	0.000822549		0	0
k__Bacteria;p__Chloroflexi;c__SHA-26;o__;f__;g__;s__	0.00932014	0.0019193	0.000232573	0.0134593	0.0161172	0.0123843	0.0140826	0	0		0.00466792	0.00993045
k__Bacteria;p__Chloroflexi;c__TK10;__;__;__;__	0	0	0	0	0	0.00130361	0	0	0		0	0
k__Bacteria;p__Chloroflexi;c__TK10;o__;f__;g__;s__	0.00204277	0	0	0.0152871	0.00443806	0.000325902	0.000555893	0	0		0	0.000827538
k__Bacteria;p__Chloroflexi;c__TK10;o__AKYG885;f__5B-12;g__;s__	0.000127673	0	0	0.0127947	0.000233582	0.00325902	0	0	0		0	0.000165508
k__Bacteria;p__Chloroflexi;c__TK10;o__AKYG885;f__;g__;s__	0.000255346	0	0	0.000498493	0	0	0	0	0		0	0
k__Bacteria;p__Chloroflexi;c__TK10;o__AKYG885;f__Dolo_23;g__;s__	0.00242579	0.000274185	0	0.0104684	0.00303657	0.000977705	0	0.000637441	0		0	0.00231711
k__Bacteria;p__Chloroflexi;c__TK10;o__B07_WMSP1;f__;g__;s__	0.00217044	0	0	0.00947136	0.00327015	0.0573587	0	9.10631e-05	0.000891095		0.000150578	0.0021516
k__Bacteria;p__Chloroflexi;c__TK10;o__B07_WMSP1;f__FFCH4570;g__;s__	0.00165975	0	0	0.000498493	0.000700746	0.00456262	0	0	6.85457e-05		0	0
k__Bacteria;p__Chloroflexi;c__TK17;o__;f__;g__;s__	0.0245132	0	0.0034886	0.231301	0.0460157	0.0782164	0	0.00400678	0.011173		0	0.0124131
k__Bacteria;p__Chloroflexi;c__TK17;o__mle1-48;f__;g__;s__	0.0417491	0	0.0230248	0.132931	0.100674	0.890363	0.000555893	0.00473528	0.0032902		0	0.0231711
k__Bacteria;p__Chloroflexi;c__Thermomicrobia;__;__;__;__	0.00165975	0.00054837	0	0	0	0	0	0	0		0.00180694	0.00248261
k__Bacteria;p__Chloroflexi;c__Thermomicrobia;o__;f__;g__;s__	0.000255346	0	0.000930293	0.00132931	0.00186866	0.00619213	0	0.000364252	0		0	0.00115855
k__Bacteria;p__Chloroflexi;c__Thermomicrobia;o__AKYG1722;f__;g__;s__	0.00242579	0	0.000232573	0	0.000934328	0.00488853	0	0	0		0	0
k__Bacteria;p__Chloroflexi;c__Thermomicrobia;o__Ellin6537;f__;g__;s__	0	0	0	0	0	0.0322643	0	0.000546378	0		0	0
k__Bacteria;p__Chloroflexi;c__Thermomicrobia;o__JG30-KF-CM45;f__;g__;s__	0.0167252	0.000822556	0.000465147	0.00980369	0.025694	0.0250944	0	0.00537272	0.00397565		0	0.00314464
k__Bacteria;p__Chrysiogenetes;c__Chrysiogenetes;o__Chrysiogenales;f__Chrysiogenaceae;g__Chrysiogenes;s__arsenatis	0	0	0	0	0	0	0	0.000273189	0		0	0
k__Bacteria;p__Cyanobacteria;__;__;__;__;__	0.00587297	0.00466115	0.0234899	0.378024	0.0065403	0.00521443	0	0.0083778	0.00939077		0.00301156	0.0102615
k__Bacteria;p__Cyanobacteria;c__4C0d-2;o__MLE1-12;f__;g__;s__	0.0501756	0.368505	0.423516	0.15121	0.274225	0.356536	0.0255711	0.0374269	0.202278		0.18747	0.0807677
k__Bacteria;p__Cyanobacteria;c__4C0d-2;o__SM1D11;f__;g__;s__	0.00165975	0	0.000465147	0.0209367	0.000467164	0.00130361	0	0.00145701	0.000137091		0	0.0021516
k__Bacteria;p__Cyanobacteria;c__4C0d-2;o__SM2F09;f__;g__;s__	0	0	0.00325603	0.0117977	0.00280299	0.00749574	0	0.0024587	0.00781421		0	0.0043032
k__Bacteria;p__Cyanobacteria;c__4C0d-2;o__YS2;f__;g__;s__	0.0430259	0.0778686	0.00581433	0.0162841	0.039709	0.0537738	0.0135267	0.044803	0.0703965		0.082065	0.0524659
k__Bacteria;p__Cyanobacteria;c__;o__;f__;g__;s__	0	0	0	0.0112992	0	0	0	0	0		0	0.000331015
k__Bacteria;p__Cyanobacteria;c__Chloroplast;__;__;__;__	0.00638366	0.0115158	0.0676788	0.00980369	0.00583955	0.00619213	0	0.015936	0.010419		0.00993814	0.010758
k__Bacteria;p__Cyanobacteria;c__Chloroplast;o__;f__;g__;s__	0.00153208	0	0	0.0023263	0.00116791	0	0	0	0		0	0.00297914
k__Bacteria;p__Cyanobacteria;c__Chloroplast;o__CAB-I;f__;g__;s__	0	0	0	0	0	0	0	0	0		0	0.000496523
k__Bacteria;p__Cyanobacteria;c__Chloroplast;o__Chlorophyta;__;__;__	0	0.00109674	0.000232573	0.00315712	0	0	0	0	0		0.000301156	0
k__Bacteria;p__Cyanobacteria;c__Chloroplast;o__Chlorophyta;f__;g__;s__	0.0137887	0.175479	0.0302345	0.0126285	0.0217231	0.0407377	0.000185298	0.0152075	0.0357123		0.24484	0.00810987
k__Bacteria;p__Cyanobacteria;c__Chloroplast;o__Chlorophyta;f__Chlamydomonadaceae;__;__	0.00970316	0	0.00116287	0.000332329	0	0	0	0.00136595	0.00342729		0.00286098	0.0043032
k__Bacteria;p__Cyanobacteria;c__Chloroplast;o__Chlorophyta;f__Chlamydomonadaceae;g__;s__	0.00612831	0.00246767	0.0616319	0.00149548	0.00840896	0.00293312	0	0.00792249	0		0.00316214	0.00364117
k__Bacteria;p__Cyanobacteria;c__Chloroplast;o__Chlorophyta;f__Chlamydomonadaceae;g__Acutodesmus;s__obliquus	0.000638366	0	0	0.000332329	0	0.00358492	0	0.000546378	0		0.000301156	0
k__Bacteria;p__Cyanobacteria;c__Chloroplast;o__Chlorophyta;f__Chlamydomonadaceae;g__Chlamydomonas;s__reinhardtii	0.000638366	0.000274185	0.000232573	0.000996986	0	0.00325902	0.000926489	0.0109276	0.00897949		0	0
k__Bacteria;p__Cyanobacteria;c__Chloroplast;o__Chlorophyta;f__Chlamydomonadaceae;g__Oophila;s__amblystomatis	0.000766039	0	0.00279088	0	0	0	0	0.000546378	0.000137091		0.000301156	0.00115855
k__Bacteria;p__Cyanobacteria;c__Chloroplast;o__Chlorophyta;f__Trebouxiophyceae;g__;s__	0.00293648	0.0331764	0.00860521	0.00797589	0.0147157	0.00325902	0.000741191	0.0051906	0.00932222		0.0100887	0.00314464
k__Bacteria;p__Cyanobacteria;c__Chloroplast;o__Cryptophyta;f__;g__;s__	0.00293648	0	0	0.0388824	0.00186866	0	0	0.00127488	0.000205637		0	0.0125786
k__Bacteria;p__Cyanobacteria;c__Chloroplast;o__Euglenozoa;f__;g__;s__	0.337057	0.0249509	0.310718	0.0136255	0.00350373	0.0837567	1.23501	2.6799	0.131813		1.4725	0.277556
k__Bacteria;p__Cyanobacteria;c__Chloroplast;o__Haptophyceae;f__;g__;s__	0.000383019	0	0.00209316	0.000332329	0	0	0	0	0		0	0.00182058
k__Bacteria;p__Cyanobacteria;c__Chloroplast;o__Stramenopiles;f__;g__;s__	2.7783	0.78746	3.62931	5.10291	0.326081	0.687327	0.919262	7.90091	1.4263		6.55827	3.07232
k__Bacteria;p__Cyanobacteria;c__Chloroplast;o__Streptophyta;f__;g__;s__	0.0113629	0.0663528	0.0183733	0.0270848	0.0116791	0.00782164	0.00203828	0.0024587	0.00822549		0.0265017	0.00546175
k__Bacteria;p__Cyanobacteria;c__Gloeobacterophycideae;o__Gloeobacterales;f__Gloeobacteraceae;g__Gloeobacter;s__	0	0	0	0	0	0.00619213	0	0	0		0	0.000165508
k__Bacteria;p__Cyanobacteria;c__ML635J-21;o__;f__;g__;s__	0.0308969	0.00137093	0.00372117	0.0440335	0.010044	0.00586623	0.00203828	0.00264083	0.12256		0.00617369	0.0465076
k__Bacteria;p__Cyanobacteria;c__Nostocophycideae;o__Nostocales;__;__;__	0	0	0	0	0.000700746	0	0	0	0		0	0
k__Bacteria;p__Cyanobacteria;c__Nostocophycideae;o__Nostocales;f__Nostocaceae;__;__	0	0	0.000465147	0	0.00116791	0	0	0	0		0	0.000165508
k__Bacteria;p__Cyanobacteria;c__Nostocophycideae;o__Nostocales;f__Nostocaceae;g__;s__	0.000383019	0	0.00069772	0.00265863	0.00350373	0	0	0	0		0	0
k__Bacteria;p__Cyanobacteria;c__Nostocophycideae;o__Nostocales;f__Nostocaceae;g__Dolichospermum;s__	0	0	0.00069772	0.000332329	0	0	0	0	0		0	0
k__Bacteria;p__Cyanobacteria;c__Nostocophycideae;o__Nostocales;f__Nostocaceae;g__Nostoc;s__	0.000255346	0	0.000465147	0.000498493	0.00233582	0.000977705	0	0	0		0	0
k__Bacteria;p__Cyanobacteria;c__Oscillatoriophycideae;__;__;__;__	0	0	0	0.000332329	0	0	0	0	0		0	0
k__Bacteria;p__Cyanobacteria;c__Oscillatoriophycideae;o__Chroococcales;f__Gomphosphaeriaceae;g__;s__	0	0	0	0	0	0	0	0	0		0	0.000496523
k__Bacteria;p__Cyanobacteria;c__Oscillatoriophycideae;o__Chroococcales;f__Xenococcaceae;__;__	0	0	0	0	0.00210224	0.00162951	0	0	0.000754003		0	0
k__Bacteria;p__Cyanobacteria;c__Oscillatoriophycideae;o__Chroococcales;f__Xenococcaceae;g__;s__	0.0014044	0	0	0	0.00770821	0.000977705	0	9.10631e-05	0.00150801		0	0
k__Bacteria;p__Cyanobacteria;c__Oscillatoriophycideae;o__Chroococcales;f__Xenococcaceae;g__Chroococcidiopsis;s__	0	0	0	0	0.000934328	0	0	0	0.00123382		0	0
k__Bacteria;p__Cyanobacteria;c__Oscillatoriophycideae;o__Oscillatoriales;f__Phormidiaceae;g__Phormidium;__	0	0	0	0.000332329	0	0	0	0	0		0	0
k__Bacteria;p__Cyanobacteria;c__Oscillatoriophycideae;o__Oscillatoriales;f__Phormidiaceae;g__Phormidium;s__	0.000638366	0	0	0.0142901	0.00327015	0.00325902	0	0.00127488	0		0	0
k__Bacteria;p__Cyanobacteria;c__Oscillatoriophycideae;o__Oscillatoriales;f__Phormidiaceae;g__Phormidium;s__animale	0	0	0	0.000664657	0	0	0	0	0		0	0
k__Bacteria;p__Cyanobacteria;c__Synechococcophycideae;o__Pseudanabaenales;f__;g__;s__	0.00114906	0	0	0	0	0	0	0	0		0	0
k__Bacteria;p__Cyanobacteria;c__Synechococcophycideae;o__Pseudanabaenales;f__Pseudanabaenaceae;__;__	0	0	0	0.00664657	0	0.0162951	0	0.000455315	0		0	0
k__Bacteria;p__Cyanobacteria;c__Synechococcophycideae;o__Pseudanabaenales;f__Pseudanabaenaceae;g__Arthronema;s__	0	0	0	0	0	0.000651803	0	0	0		0	0
k__Bacteria;p__Cyanobacteria;c__Synechococcophycideae;o__Pseudanabaenales;f__Pseudanabaenaceae;g__Leptolyngbya;s__	0	0	0	0.000166164	0.000467164	0.000325902	0	0.000182126	0		0	0
k__Bacteria;p__Cyanobacteria;c__Synechococcophycideae;o__Pseudanabaenales;f__Pseudanabaenaceae;g__Leptolyngbya;s__frigida	0	0	0.000232573	0.000166164	0.000233582	0.000977705	0	0.00100169	0		0	0.000827538
k__Bacteria;p__Cyanobacteria;c__Synechococcophycideae;o__Pseudanabaenales;f__Pseudanabaenaceae;g__Pseudanabaena;s__	3.08497	0.000274185	0.731443	0.0739431	0.00280299	0.0378046	0	0.00601016	0.000274183		0	2.45895
k__Bacteria;p__Cyanobacteria;c__Synechococcophycideae;o__Synechococcales;f__Chamaesiphonaceae;g__;s__	0.00102139	0	0	0	0	0.00325902	0	0.00145701	0		0	0
k__Bacteria;p__Cyanobacteria;c__Synechococcophycideae;o__Synechococcales;f__Synechococcaceae;g__Synechococcus;s__	0.000255346	0	0	0	0	0	0	0	0		0	0
k__Bacteria;p__Deferribacteres;c__Deferribacteres;o__Deferribacterales;f__Deferribacteraceae;g__Mucispirillum;s__	0	0	0.000465147	0	0.00140149	0	0	0	0.000616912		0	0.000993045
k__Bacteria;p__Elusimicrobia;__;__;__;__;__	0.000638366	0	0.00069772	0.0093052	0.00747463	0.00130361	0.000185298	0.00336933	0.00137091		0	0.000331015
k__Bacteria;p__Elusimicrobia;c__;o__;f__;g__;s__	0.0100862	0.00164511	0.00581433	0.00847438	0.0523224	0.00651803	0.000370595	0.00355146	0.00815694		0.00858294	0.00893741
k__Bacteria;p__Elusimicrobia;c__Elusimicrobia;__;__;__;__	0	0	0	0.000830821	0	0	0	0	0		0	0
k__Bacteria;p__Elusimicrobia;c__Elusimicrobia;o__;f__;g__;s__	0.000255346	0	0	0.000332329	0.000700746	0	0	0.000364252	0.000616912		0	0
k__Bacteria;p__Elusimicrobia;c__Elusimicrobia;o__Elusimicrobiales;f__;g__;s__	0.0372806	0.409633	0.332812	0.207373	0.260911	0.225198	0.186965	0.131222	0.165127		0.352955	0.0898706
k__Bacteria;p__Elusimicrobia;c__Elusimicrobia;o__Elusimicrobiales;f__Elusimicrobiaceae;g__;s__	0	0	0	0	0.00116791	0.000325902	0	0.0017302	0.00466111		0	0
k__Bacteria;p__Elusimicrobia;c__Elusimicrobia;o__FAC88;f__;g__;s__	0.0380466	0.00054837	0.0451192	0.106844	0.0712425	0.0384564	0.000370595	0.00482634	0.0460627		0.000602312	0.0383978
k__Bacteria;p__Elusimicrobia;c__Elusimicrobia;o__IIb;f__;g__;s__	0.078519	0	0.0165127	0.121965	0.0808194	0.0175987	0	0.00655654	0.0326963		0.000602312	0.033598
k__Bacteria;p__Elusimicrobia;c__Elusimicrobia;o__MD2894-B20;f__;g__;s__	0	0	0.000465147	0	0.000700746	0	0	0.000182126	0		0	0
k__Bacteria;p__Elusimicrobia;c__Elusimicrobia;o__MVP-88;f__;g__;s__	0.0146824	0	0.00651205	0.0505139	0.0179858	0.00228131	0	0.00127488	0.00740294		0	0.0220125
k__Bacteria;p__Elusimicrobia;c__Endomicrobia;o__;f__;g__;s__	0.0174912	0.00246767	0.0204664	0.0699552	0.0640015	0.0345456	0.00129708	0.00500847	0.0328334		0.00783005	0.0496523
k__Bacteria;p__Elusimicrobia;c__OP2;o__;f__;g__;s__	0	0	0	0	0.00864254	0	0	0.000637441	0		0	0
k__Bacteria;p__FBP;c__;o__;f__;g__;s__	0.0085541	0.00054837	0.00069772	0.0174473	0.0114455	0.000977705	0	0.00482634	0.000274183		0.000903468	0.00546175
k__Bacteria;p__FCPU426;c__;o__;f__;g__;s__	0.0846473	0.757574	0.214898	0.0545019	0.036906	0.0554033	0.0101914	0.00728505	0.0343414		0.16925	0.0941738
k__Bacteria;p__Fibrobacteres;__;__;__;__;__	0	0.00137093	0	0	0.000467164	0	0	0	0		0	0.000331015
k__Bacteria;p__Fibrobacteres;c__;o__;f__;g__;s__	0.00625598	0.0271443	0.00604691	0.0432027	0.00280299	0.00423672	0	0.00555485	0.00760858		0.00737832	0.00943393
k__Bacteria;p__Fibrobacteres;c__B5-096;o__;f__;g__;s__	0.00165975	0.00054837	0	0	0.00817537	0	0	0	0		0.00075289	0.00115855
k__Bacteria;p__Fibrobacteres;c__Fibrobacteria;o__258ds10;f__;g__;s__	0.0338334	0.00493533	0.014187	0.0269186	0.0499866	0.0270498	0.000185298	0.0364252	0.0818436		0.00451734	0.00711683
k__Bacteria;p__Fibrobacteres;c__Fibrobacteria;o__Fibrobacterales;__;__;__	0	0	0	0	0	0	0	0	0		0.0013552	0.000165508
k__Bacteria;p__Fibrobacteres;c__Fibrobacteria;o__Fibrobacterales;f__;g__;s__	0.00102139	0.000822556	0	0.000166164	0	0.000977705	0	0.0024587	0.000548366		0.0013552	0.00148957
k__Bacteria;p__Fibrobacteres;c__Fibrobacteria;o__Fibrobacterales;f__Fibrobacteraceae;__;__	0	0	0	0	0	0	0	0	0.000137091		0	0
k__Bacteria;p__Fibrobacteres;c__Fibrobacteria;o__Fibrobacterales;f__Fibrobacteraceae;g__;s__	0.00344718	0.00712881	0.00162801	0.00415411	0.000700746	0.00130361	0	0.000637441	0.012064		0.0295133	0.0043032
k__Bacteria;p__Fibrobacteres;c__Fibrobacteria;o__Fibrobacterales;f__Fibrobacteraceae;g__Fibrobacter;s__succinogenes	0	0.000274185	0	0.000166164	0.00467164	0.00749574	0	0.0100169	0.00911658		0	0
k__Bacteria;p__Fibrobacteres;c__Fibrobacteria;o__Ucp1540;f__;g__;s__	0.00114906	0	0.00069772	0.00199397	0.000467164	0	0	0	0.00150801		0	0.00297914
k__Bacteria;p__Fibrobacteres;c__SBZC_2415;o__;f__;g__;s__	0.0173635	0.0175479	0.00116287	0.00481876	0.00934328	0.000325902	0	0	0		0.0456251	0.0195299
k__Bacteria;p__Fibrobacteres;c__TG3;__;__;__;__	0.000383019	0	0	0	0	0	0	0	0		0	0.00066203
k__Bacteria;p__Fibrobacteres;c__TG3;o__;f__;g__;s__	0.00165975	0.00301604	0.000232573	0.0023263	0	0	0	0	0.000411274		0.0100887	0.00397218
k__Bacteria;p__Fibrobacteres;c__TG3;o__TG3-1;__;__;__	0.026556	0.00712881	0.00116287	0.00398794	0.00537239	0.000651803	0.00240887	0	0.000137091		0.0296638	0.0321085
k__Bacteria;p__Fibrobacteres;c__TG3;o__TG3-1;f__;g__;s__	0.0109799	0.00301604	0.00069772	0.0119638	0.0109784	0.00651803	0.000185298	0	0.000205637		0.00632427	0.0134061
k__Bacteria;p__Fibrobacteres;c__TG3;o__TG3-1;f__B122;g__;s__	0.0144271	0.0054837	0.00069772	0.00299096	0.00373731	0.000977705	0	0	0		0.010691	0.0150612
k__Bacteria;p__Fibrobacteres;c__TG3;o__TG3-1;f__TSCOR003-O20;g__;s__	0.0315353	0.0792395	0.00139544	0.0297434	0.00560597	0.0228131	0.0546628	0.00300508	0.00185073		0.0679106	0.0976495
k__Bacteria;p__Fibrobacteres;c__TG3;o__TG3-2;f__;g__;s__	0.00165975	0	0.000232573	0.00216014	0.000467164	0	0	0	0		0.000602312	0.00546175
k__Bacteria;p__Firmicutes;__;__;__;__;__	0.000255346	0.00109674	0	0.000332329	0.00280299	0.00391082	0.00685602	0.00163914	0.00137091		0.00180694	0.000496523
k__Bacteria;p__Firmicutes;c__Bacilli;o__Bacillales;__;__;__	0.0182573	0.0512726	0.0209316	0.00996986	0.384243	0.88906	0.0570717	0.0540004	0.0231685		0.0180694	0.00711683
k__Bacteria;p__Firmicutes;c__Bacilli;o__Bacillales;f__;g__;s__	0.000255346	0.00109674	0	0.000830821	0.00140149	0.00586623	0.00333536	0.00318721	0.00322165		0.000150578	0.000165508
k__Bacteria;p__Firmicutes;c__Bacilli;o__Bacillales;f__Alicyclobacillaceae;__;__	0	0	0	0	0	0	0.000370595	0	0		0	0
k__Bacteria;p__Firmicutes;c__Bacilli;o__Bacillales;f__Alicyclobacillaceae;g__;s__	0.0014044	0.026596	0	0	0.00163507	0.00977705	3.35167	0.0295955	0.013435		0.0361387	0.00314464
k__Bacteria;p__Firmicutes;c__Bacilli;o__Bacillales;f__Alicyclobacillaceae;g__Alicyclobacillus;s__	0.000127673	0.00054837	0.000232573	0	0	0.00619213	0.00222357	0.000910631	0.00178219		0	0
k__Bacteria;p__Firmicutes;c__Bacilli;o__Bacillales;f__Bacillaceae;__;__	0.000127673	0.00137093	0.000232573	0	0.0130806	0.0322643	0.00296476	0.00473528	0.00281038		0.00210809	0.000496523
k__Bacteria;p__Firmicutes;c__Bacilli;o__Bacillales;f__Bacillaceae;g__;s__	0.000383019	0.00109674	0	0.000332329	0.00467164	0.00521443	0	0.00300508	0.000616912		0	0
k__Bacteria;p__Firmicutes;c__Bacilli;o__Bacillales;f__Bacillaceae;g__Bacillus;__	0.000383019	0.00137093	0.000232573	0	0.00630672	0.01988	0.00444715	0.00300508	0.000274183		0	0
k__Bacteria;p__Firmicutes;c__Bacilli;o__Bacillales;f__Bacillaceae;g__Bacillus;s__	0.0219598	0.0276927	0.0134893	0.00714506	0.16234	0.504822	0.0789368	0.0352414	0.00918513		0.0115945	0.00314464
k__Bacteria;p__Firmicutes;c__Bacilli;o__Bacillales;f__Bacillaceae;g__Bacillus;s__cereus	0.000766039	0.00329022	0.00209316	0.000332329	0.0107448	0.0400859	0.00259417	0.00491741	0.00349583		0.00165636	0.000331015
k__Bacteria;p__Firmicutes;c__Bacilli;o__Bacillales;f__Bacillaceae;g__Bacillus;s__clausii	0	0	0	0	0.00163507	0	0	0.00127488	0.00150801		0	0
k__Bacteria;p__Firmicutes;c__Bacilli;o__Bacillales;f__Bacillaceae;g__Bacillus;s__coagulans	0	0	0.000465147	0	0.000233582	0	0	0.000182126	0		0	0
k__Bacteria;p__Firmicutes;c__Bacilli;o__Bacillales;f__Bacillaceae;g__Bacillus;s__firmus	0.000127673	0	0	0	0.000233582	0.000977705	0	0	0		0	0
k__Bacteria;p__Firmicutes;c__Bacilli;o__Bacillales;f__Bacillaceae;g__Bacillus;s__flexus	0	0	0	0	0.000467164	0	0	0	0		0	0
k__Bacteria;p__Firmicutes;c__Bacilli;o__Bacillales;f__Bacillaceae;g__Bacillus;s__foraminis	0	0.00054837	0.000465147	0.000166164	0.00116791	0.00195541	0.000185298	0.000637441	0		0.000301156	0
k__Bacteria;p__Firmicutes;c__Bacilli;o__Bacillales;f__Bacillaceae;g__Bacillus;s__humi	0	0	0	0	0.000934328	0.000325902	0	0.000182126	0		0	0
k__Bacteria;p__Firmicutes;c__Bacilli;o__Bacillales;f__Bacillaceae;g__Bacillus;s__muralis	0.000766039	0.0054837	0.00372117	0.00149548	0.0224239	0.150241	0.0131561	0.0163003	0.0016451		0.00165636	0.00165508
k__Bacteria;p__Firmicutes;c__Bacilli;o__Bacillales;f__Bacillaceae;g__Bacillus;s__thermoamylovorans	0	0	0	0	0	0	0	0.000182126	0		0	0
k__Bacteria;p__Firmicutes;c__Bacilli;o__Bacillales;f__Bacillaceae;g__Geobacillus;s__	0	0	0.000232573	0	0.000700746	0	0	0	0.0016451		0	0
k__Bacteria;p__Firmicutes;c__Bacilli;o__Bacillales;f__Bacillaceae;g__Natronobacillus;s__	0	0	0	0	0	0.00162951	0.000370595	0.000273189	0		0	0
k__Bacteria;p__Firmicutes;c__Bacilli;o__Bacillales;f__Bacillaceae;g__Oceanobacillus;s__	0	0	0	0	0.000700746	0	0	0.000273189	0		0	0
k__Bacteria;p__Firmicutes;c__Bacilli;o__Bacillales;f__Bacillaceae;g__Virgibacillus;s__	0	0	0.000232573	0	0.000934328	0.00488853	0	0.00118382	0.000754003		0.000301156	0
k__Bacteria;p__Firmicutes;c__Bacilli;o__Bacillales;f__Listeriaceae;g__;s__	0	0	0	0	0	0	0	0	0.00109673		0	0
k__Bacteria;p__Firmicutes;c__Bacilli;o__Bacillales;f__Listeriaceae;g__Brochothrix;s__	0	0	0	0	0.00303657	0.000977705	0	0.00291402	0		0	0
k__Bacteria;p__Firmicutes;c__Bacilli;o__Bacillales;f__Paenibacillaceae;__;__	0	0	0	0	0.00210224	0.00391082	0.000926489	0.0017302	0.000616912		0	0
k__Bacteria;p__Firmicutes;c__Bacilli;o__Bacillales;f__Paenibacillaceae;g__;s__	0	0	0	0.000498493	0.00163507	0.00749574	0.000741191	0.00746717	0.00801985		0.000602312	0.000331015
k__Bacteria;p__Firmicutes;c__Bacilli;o__Bacillales;f__Paenibacillaceae;g__Ammoniphilus;s__	0.0014044	0	0.00069772	0.000664657	0.0140149	0.0286793	0.00277947	0.00291402	0.00143946		0.00075289	0.000165508
k__Bacteria;p__Firmicutes;c__Bacilli;o__Bacillales;f__Paenibacillaceae;g__Brevibacillus;s__	0	0	0	0	0.000934328	0.00162951	0	0.000546378	0		0	0
k__Bacteria;p__Firmicutes;c__Bacilli;o__Bacillales;f__Paenibacillaceae;g__Cohnella;s__	0.000255346	0.000822556	0.000232573	0	0.00140149	0.00423672	0.00129708	0.00200339	0.000342729		0	0
k__Bacteria;p__Firmicutes;c__Bacilli;o__Bacillales;f__Paenibacillaceae;g__Paenibacillus;__	0	0.00054837	0	0	0.000233582	0	0	0	0.000411274		0	0
k__Bacteria;p__Firmicutes;c__Bacilli;o__Bacillales;f__Paenibacillaceae;g__Paenibacillus;s__	0.00229812	0.0054837	0.00372117	0.00149548	0.0221903	0.0322643	0.00592953	0.0190322	0.00980204		0.00316214	0.00281363
k__Bacteria;p__Firmicutes;c__Bacilli;o__Bacillales;f__Paenibacillaceae;g__Paenibacillus;s__chondroitinus	0.000510693	0.00109674	0.000465147	0.000166164	0.00373731	0.00521443	0.00111179	0.00227658	0.000822549		0.000150578	0
k__Bacteria;p__Firmicutes;c__Bacilli;o__Bacillales;f__Paenibacillaceae;g__Paenibacillus;s__lautus	0.000255346	0	0	0	0	0	0.000185298	0	0		0	0
k__Bacteria;p__Firmicutes;c__Bacilli;o__Bacillales;f__Planococcaceae;__;__	0.00204277	0.00383859	0	0.000664657	0.0165843	0.0127102	0.00185298	9.10631e-05	0		0.00105405	0.0044687
k__Bacteria;p__Firmicutes;c__Bacilli;o__Bacillales;f__Planococcaceae;g__;s__	0.0019151	0.00493533	0.00162801	0.00132931	0.0336358	0.0508407	0.00592953	0.0101991	0.0031531		0.000602312	0.000331015
k__Bacteria;p__Firmicutes;c__Bacilli;o__Bacillales;f__Planococcaceae;g__Lysinibacillus;s__boronitolerans	0.000255346	0.00164511	0	0	0.0025694	0.00749574	0.000555893	0.000728505	0.00143946		0	0
k__Bacteria;p__Firmicutes;c__Bacilli;o__Bacillales;f__Planococcaceae;g__Planomicrobium;s__	0	0	0	0	0.0121463	0.00586623	0.000185298	0.00264083	0		0	0
k__Bacteria;p__Firmicutes;c__Bacilli;o__Bacillales;f__Planococcaceae;g__Rummeliibacillus;s__	0	0.00137093	0	0.000498493	0.00467164	0.00814754	0	0.00464422	0.00095964		0	0
k__Bacteria;p__Firmicutes;c__Bacilli;o__Bacillales;f__Planococcaceae;g__Solibacillus;s__	0.00165975	0.00959648	0.00302345	0.00216014	0.0492858	0.0482334	0.00592953	0.0151165	0.00589493		0.00466792	0.00314464
k__Bacteria;p__Firmicutes;c__Bacilli;o__Bacillales;f__Planococcaceae;g__Sporosarcina;__	0	0	0	0	0.000467164	0.00325902	0	0.00109276	0		0	0
k__Bacteria;p__Firmicutes;c__Bacilli;o__Bacillales;f__Planococcaceae;g__Sporosarcina;s__	0.00932014	0.0348215	0.00837264	0.00681274	0.257407	0.500911	0.0131561	0.059191	0.0185759		0.0180694	0.00264812
k__Bacteria;p__Firmicutes;c__Bacilli;o__Bacillales;f__Planococcaceae;g__Ureibacillus;s__	0	0	0	0.000166164	0.00630672	0.010103	0.00222357	0.00573697	0		0.000451734	0
k__Bacteria;p__Firmicutes;c__Bacilli;o__Bacillales;f__Sporolactobacillaceae;g__Sporolactobacillus;s__	0	0	0	0	0	0.000651803	0	0	0		0	0
k__Bacteria;p__Firmicutes;c__Bacilli;o__Bacillales;f__Staphylococcaceae;g__;s__	0	0	0	0	0	0	0	0.000364252	0		0	0
k__Bacteria;p__Firmicutes;c__Bacilli;o__Bacillales;f__Staphylococcaceae;g__Jeotgalicoccus;s__	0	0.000274185	0	0.000332329	0.00280299	0.00749574	0	0.010108	0.000137091		0	0
k__Bacteria;p__Firmicutes;c__Bacilli;o__Bacillales;f__Staphylococcaceae;g__Staphylococcus;__	0.000766039	0.000274185	0.00255831	0	0.000934328	0.00293312	0.000555893	0.0177573	0.00863676		0.000150578	0
k__Bacteria;p__Firmicutes;c__Bacilli;o__Bacillales;f__Staphylococcaceae;g__Staphylococcus;s__	0	0	0.000232573	0	0	0	0	0.000819568	0.00047982		0	0
k__Bacteria;p__Firmicutes;c__Bacilli;o__Bacillales;f__Staphylococcaceae;g__Staphylococcus;s__sciuri	0	0	0	0.000332329	0.000233582	0	0	0	0		0	0
k__Bacteria;p__Firmicutes;c__Bacilli;o__Bacillales;f__Thermoactinomycetaceae;__;__	0.000255346	0	0	0	0	0.000325902	0.000185298	0	0		0	0
k__Bacteria;p__Firmicutes;c__Bacilli;o__Bacillales;f__Thermoactinomycetaceae;g__;s__	0	0.00246767	0	0.000332329	0.00724105	0.0117325	0.00111179	0.0103812	0.00781421		0.00210809	0.00066203
k__Bacteria;p__Firmicutes;c__Bacilli;o__Bacillales;f__Thermoactinomycetaceae;g__Planifilum;s__	0	0.00054837	0	0	0.000700746	0.00130361	0.000370595	0.00136595	0.00116528		0	0
k__Bacteria;p__Firmicutes;c__Bacilli;o__Bacillales;f__Thermoactinomycetaceae;g__Shimazuella;s__	0	0	0	0	0.000467164	0.000651803	0.000926489	0.000819568	0.000822549		0	0
k__Bacteria;p__Firmicutes;c__Bacilli;o__Bacillales;f__[Exiguobacteraceae];g__Exiguobacterium;s__	0.000383019	0	0	0.000166164	0.000233582	0	0	0	0.00191928		0	0
k__Bacteria;p__Firmicutes;c__Bacilli;o__Haloplasmatales;f__Haloplasmataceae;g__;s__	0	0.00164511	0	0	0.000934328	0.00423672	0.0222357	0.00109276	0		0.0371927	0
k__Bacteria;p__Firmicutes;c__Bacilli;o__Lactobacillales;__;__;__	0	0	0	0	0	0	0	0.000182126	0.000754003		0	0
k__Bacteria;p__Firmicutes;c__Bacilli;o__Lactobacillales;f__;g__;s__	0	0	0	0	0	0.00195541	0	0.00546378	0.000274183		0	0
k__Bacteria;p__Firmicutes;c__Bacilli;o__Lactobacillales;f__Aerococcaceae;__;__	0	0	0	0	0.000700746	0.000977705	0	0.000182126	0		0	0
k__Bacteria;p__Firmicutes;c__Bacilli;o__Lactobacillales;f__Aerococcaceae;g__;s__	0	0.00054837	0	0.000166164	0.00747463	0.0153174	0	0.0134773	0.0136406		0	0
k__Bacteria;p__Firmicutes;c__Bacilli;o__Lactobacillales;f__Aerococcaceae;g__Aerococcus;s__	0	0.00054837	0	0	0.00420448	0.0348715	0	0.00100169	0.000205637		0	0
k__Bacteria;p__Firmicutes;c__Bacilli;o__Lactobacillales;f__Aerococcaceae;g__Alkalibacterium;s__	0	0	0	0	0	0	0	0.000637441	0.00047982		0	0
k__Bacteria;p__Firmicutes;c__Bacilli;o__Lactobacillales;f__Aerococcaceae;g__Alloiococcus;s__	0	0	0	0	0	0	0	0.0166645	0.0106246		0.000301156	0
k__Bacteria;p__Firmicutes;c__Bacilli;o__Lactobacillales;f__Aerococcaceae;g__Facklamia;s__	0	0	0	0	0.0116791	0.0205318	0	0.0398856	0.0289263		0	0
k__Bacteria;p__Firmicutes;c__Bacilli;o__Lactobacillales;f__Carnobacteriaceae;g__Carnobacterium;s__	0	0.00054837	0	0.000664657	0.0294313	0.0583364	0	0.0356057	0.00843113		0	0
k__Bacteria;p__Firmicutes;c__Bacilli;o__Lactobacillales;f__Carnobacteriaceae;g__Desemzia;s__	0	0	0	0	0.00747463	0.00358492	0	0.000546378	0		0.000150578	0
k__Bacteria;p__Firmicutes;c__Bacilli;o__Lactobacillales;f__Carnobacteriaceae;g__Trichococcus;s__	0	0	0	0.000830821	0.0123799	0.0374787	0	0.0352414	0.0156284		0	0
k__Bacteria;p__Firmicutes;c__Bacilli;o__Lactobacillales;f__Enterococcaceae;__;__	0	0	0	0	0	0	0	0	0.000205637		0	0
k__Bacteria;p__Firmicutes;c__Bacilli;o__Lactobacillales;f__Enterococcaceae;g__Enterococcus;s__	0.000638366	0.00054837	0	0.000830821	0.00373731	0.0143397	0	0.0051906	0.0155599		0	0.000331015
k__Bacteria;p__Firmicutes;c__Bacilli;o__Lactobacillales;f__Enterococcaceae;g__Vagococcus;s__	0	0	0	0.000166164	0	0	0	9.10631e-05	0.00349583		0	0.000331015
k__Bacteria;p__Firmicutes;c__Bacilli;o__Lactobacillales;f__Lactobacillaceae;__;__	0	0	0	0	0	0.00293312	0	0.0059191	0.00877385		0	0
k__Bacteria;p__Firmicutes;c__Bacilli;o__Lactobacillales;f__Lactobacillaceae;g__;s__	0	0	0	0	0.00140149	0.000651803	0	0.00109276	0.000822549		0	0
k__Bacteria;p__Firmicutes;c__Bacilli;o__Lactobacillales;f__Lactobacillaceae;g__Lactobacillus;s__	0.00408554	0	0	0	0.00233582	0.000651803	0	0.00673867	0.00137091		0	0.00132406
k__Bacteria;p__Firmicutes;c__Bacilli;o__Lactobacillales;f__Lactobacillaceae;g__Lactobacillus;s__agilis	0	0	0	0	0	0.000651803	0	0	0		0	0
k__Bacteria;p__Firmicutes;c__Bacilli;o__Lactobacillales;f__Lactobacillaceae;g__Lactobacillus;s__iners	0	0	0	0	0	0.000977705	0	0.00264083	0		0	0
k__Bacteria;p__Firmicutes;c__Bacilli;o__Lactobacillales;f__Lactobacillaceae;g__Lactobacillus;s__reuteri	0.00357485	0	0	0	0	0	0	0	0		0	0.00231711
k__Bacteria;p__Firmicutes;c__Bacilli;o__Lactobacillales;f__Lactobacillaceae;g__Lactobacillus;s__ruminis	0	0	0	0	0	0	0	0	0.00260474		0	0
k__Bacteria;p__Firmicutes;c__Bacilli;o__Lactobacillales;f__Lactobacillaceae;g__Lactobacillus;s__zeae	0	0	0	0	0	0	0	0	0.000754003		0	0
k__Bacteria;p__Firmicutes;c__Bacilli;o__Lactobacillales;f__Leuconostocaceae;g__;s__	0	0.000822556	0	0	0.00747463	0.00847344	0	0.0246781	0.0071973		0.000602312	0
k__Bacteria;p__Firmicutes;c__Bacilli;o__Lactobacillales;f__Leuconostocaceae;g__Leuconostoc;s__	0	0	0.000232573	0.00166164	0.00420448	0.00162951	0	0.00828674	0.00431838		0	0
k__Bacteria;p__Firmicutes;c__Bacilli;o__Lactobacillales;f__Streptococcaceae;g__Lactococcus;s__	0	0	0	0	0.00163507	0.00293312	0	0.00865099	0.0265272		0	0
k__Bacteria;p__Firmicutes;c__Bacilli;o__Lactobacillales;f__Streptococcaceae;g__Streptococcus;s__	0	0	0	0	0	0.00456262	0	0.00400678	0.00712876		0.000301156	0
k__Bacteria;p__Firmicutes;c__Bacilli;o__Lactobacillales;f__Streptococcaceae;g__Streptococcus;s__luteciae	0	0	0.000465147	0	0	0.000325902	0	0.00127488	0.0115157		0	0
k__Bacteria;p__Firmicutes;c__Bacilli;o__Turicibacterales;f__Turicibacteraceae;g__Turicibacter;s__	0.00574529	0.0134351	0.00488404	0.00531726	0.117025	0.196193	0.00685602	0.0632888	0.0303658		0.00527023	0.00297914
k__Bacteria;p__Firmicutes;c__Clostridia;__;__;__;__	0.0052346	0.00630626	0	0	0.00490522	0.000651803	0.00963548	0.000182126	0		0.00858294	0.0043032
k__Bacteria;p__Firmicutes;c__Clostridia;o__;f__;g__;s__	0.0116183	0.00603207	0	0.000830821	0.0133142	0.00912525	0.00352066	0.000819568	0.00418129		0.0228878	0.00993045
k__Bacteria;p__Firmicutes;c__Clostridia;o__Clostridiales;__;__;__	0.121417	0.155737	0.012559	0.0320697	0.0824545	0.16067	0.178071	0.0782232	0.0385912		0.530938	0.119662
k__Bacteria;p__Firmicutes;c__Clostridia;o__Clostridiales;f__;g__;s__	0.0721353	0.0263218	0.00279088	0.0149548	0.0796515	0.0547515	0.0161209	0.047717	0.0475707		0.0578219	0.113869
k__Bacteria;p__Firmicutes;c__Clostridia;o__Clostridiales;f__Caldicoprobacteraceae;g__Caldicoprobacter;s__	0.00127673	0.00164511	0	0	0.000934328	0.00651803	0.00667072	0.00282296	0.00137091		0.0111428	0.00231711
k__Bacteria;p__Firmicutes;c__Clostridia;o__Clostridiales;f__Christensenellaceae;__;__	0	0	0	0.000332329	0	0.00228131	0	0.000819568	0		0	0
k__Bacteria;p__Firmicutes;c__Clostridia;o__Clostridiales;f__Christensenellaceae;g__;s__	0.130993	0.059224	0.00232573	0.00880671	0.0593299	0.023139	0.0270535	0.0150254	0.00774567		0.112482	0.178748
k__Bacteria;p__Firmicutes;c__Clostridia;o__Clostridiales;f__Christensenellaceae;g__Christensenella;s__	0.000255346	0	0	0	0.00116791	0.00195541	0	0.000182126	0.00335874		0	0
k__Bacteria;p__Firmicutes;c__Clostridia;o__Clostridiales;f__Clostridiaceae;__;__	0.00536227	0.00795137	0.00209316	0.011133	0.0476507	0.0938597	0.0302035	0.0217641	0.0137777		0.0103899	0.0115855
k__Bacteria;p__Firmicutes;c__Clostridia;o__Clostridiales;f__Clostridiaceae;g__02d06;s__	0	0.00054837	0	0	0	0	0	0	0		0	0
k__Bacteria;p__Firmicutes;c__Clostridia;o__Clostridiales;f__Clostridiaceae;g__;s__	0.00395787	0.0101449	0.00418632	0.0023263	0.0642351	0.197171	0.0100061	0.0799534	0.047228		0.00391503	0.00132406
k__Bacteria;p__Firmicutes;c__Clostridia;o__Clostridiales;f__Clostridiaceae;g__Alkaliphilus;s__	0.000127673	0	0	0	0.00350373	0.00130361	0	0.000819568	0.00116528		0	0
k__Bacteria;p__Firmicutes;c__Clostridia;o__Clostridiales;f__Clostridiaceae;g__Alkaliphilus;s__transvaalensis	0	0	0	0	0	0.000651803	0	0.000364252	0		0	0
k__Bacteria;p__Firmicutes;c__Clostridia;o__Clostridiales;f__Clostridiaceae;g__Caloramator;s__	0.00153208	0.0257734	0.00116287	0.00249246	0.0289642	0.066158	0.0869046	0.0188501	0.0125439		0.00722774	0.00711683
k__Bacteria;p__Firmicutes;c__Clostridia;o__Clostridiales;f__Clostridiaceae;g__Clostridium;__	0.000127673	0.00356441	0.000465147	0.000498493	0.00934328	0.00977705	0.00222357	0.000819568	0		0.000602312	0.000496523
k__Bacteria;p__Firmicutes;c__Clostridia;o__Clostridiales;f__Clostridiaceae;g__Clostridium;s__	0.332589	0.129141	0.0095355	0.0712845	0.361118	0.226176	0.604256	0.0520881	0.031531		0.202377	0.461601
k__Bacteria;p__Firmicutes;c__Clostridia;o__Clostridiales;f__Clostridiaceae;g__Clostridium;s__bowmanii	0.00280881	0.0120641	0.00279088	0.00149548	0.0247597	0.0296571	0.0172327	0.00992587	0.0047982		0.00180694	0.0345911
k__Bacteria;p__Firmicutes;c__Clostridia;o__Clostridiales;f__Clostridiaceae;g__Clostridium;s__butyricum	0.00702202	0.0224832	0.0120938	0.00731123	0.136879	0.207925	0.683749	0.0456226	0.0317367		0.00316214	0.0542865
k__Bacteria;p__Firmicutes;c__Clostridia;o__Clostridiales;f__Clostridiaceae;g__Clostridium;s__hiranonis	0	0	0	0	0.000467164	0	0	0	0		0	0
k__Bacteria;p__Firmicutes;c__Clostridia;o__Clostridiales;f__Clostridiaceae;g__Clostridium;s__intestinale	0.000127673	0	0	0	0.000233582	0	0	0	0		0	0.000331015
k__Bacteria;p__Firmicutes;c__Clostridia;o__Clostridiales;f__Clostridiaceae;g__Clostridium;s__perfringens	0.0014044	0.00383859	0.000465147	0.000498493	0.0200881	0.0371528	0.00111179	0.0118382	0.010556		0.00150578	0.00132406
k__Bacteria;p__Firmicutes;c__Clostridia;o__Clostridiales;f__Clostridiaceae;g__Clostridium;s__tetani	0	0	0	0	0.00186866	0.000977705	0	0	0		0	0
k__Bacteria;p__Firmicutes;c__Clostridia;o__Clostridiales;f__Clostridiaceae;g__Clostridium;s__tyrobutyricum	0	0	0.000465147	0	0.000233582	0.00586623	0.000741191	0	0.00438693		0	0
k__Bacteria;p__Firmicutes;c__Clostridia;o__Clostridiales;f__Clostridiaceae;g__Natronincola_Anaerovirgula;s__	0	0	0	0	0.000467164	0	0	0	0		0	0
k__Bacteria;p__Firmicutes;c__Clostridia;o__Clostridiales;f__Clostridiaceae;g__Oxobacter;s__	0.00561762	0.0120641	0.00162801	0.000664657	0.0065403	0.0394341	0.0507716	0.00254977	0		0.0501424	0.00711683
k__Bacteria;p__Firmicutes;c__Clostridia;o__Clostridiales;f__Clostridiaceae;g__Proteiniclasticum;s__	0	0	0	0	0.0161172	0.0290053	0	0.0195786	0.00383856		0.000150578	0
k__Bacteria;p__Firmicutes;c__Clostridia;o__Clostridiales;f__Clostridiaceae;g__SMB53;s__	0.0192786	0.118996	0.0137218	0.0187766	0.426521	0.800089	0.0500304	0.470068	0.213109		0.0551115	0.0187024
k__Bacteria;p__Firmicutes;c__Clostridia;o__Clostridiales;f__Clostridiaceae;g__Sarcina;s__	0.000127673	0.000274185	0	0	0.000233582	0.00162951	0	0.00127488	0.00137091		0.000150578	0
k__Bacteria;p__Firmicutes;c__Clostridia;o__Clostridiales;f__Dehalobacteriaceae;g__;s__	0.000383019	0.0019193	0	0	0.000233582	0	0	0	0		0.00105405	0.000331015
k__Bacteria;p__Firmicutes;c__Clostridia;o__Clostridiales;f__Dehalobacteriaceae;g__Dehalobacterium;s__	0.00319183	0.00411278	0	0.000498493	0.00350373	0.00260721	0.00203828	0.000546378	0.000411274		0.00587254	0.00413769
k__Bacteria;p__Firmicutes;c__Clostridia;o__Clostridiales;f__EtOH8;g__;s__	0.00293648	0.000822556	0	0	0	0.00130361	0.000555893	0.00163914	0		0.0141543	0.0043032
k__Bacteria;p__Firmicutes;c__Clostridia;o__Clostridiales;f__Eubacteriaceae;g__;s__	0	0	0	0	0	0.000977705	0	0	0		0	0
k__Bacteria;p__Firmicutes;c__Clostridia;o__Clostridiales;f__Eubacteriaceae;g__Acetobacterium;s__	0.00293648	0	0	0.000664657	0.00490522	0.00325902	0	0.000364252	0.00102819		0	0.00645479
k__Bacteria;p__Firmicutes;c__Clostridia;o__Clostridiales;f__Eubacteriaceae;g__Alkalibacter;s__	0	0	0	0	0	0	0	0.000637441	0		0	0
k__Bacteria;p__Firmicutes;c__Clostridia;o__Clostridiales;f__Eubacteriaceae;g__Anaerofustis;s__	0.00778806	0.00411278	0	0.00116315	0.00770821	0.000977705	0.000370595	0.00218551	0.000616912		0.000451734	0.010758
k__Bacteria;p__Firmicutes;c__Clostridia;o__Clostridiales;f__Eubacteriaceae;g__Garciella;s__	0	0	0	0	0	0.000977705	0	0	0		0	0
k__Bacteria;p__Firmicutes;c__Clostridia;o__Clostridiales;f__Eubacteriaceae;g__Pseudoramibacter_Eubacterium;s__	0	0	0	0	0.000233582	0	0	0.00291402	0		0	0
k__Bacteria;p__Firmicutes;c__Clostridia;o__Clostridiales;f__Gracilibacteraceae;__;__	0	0	0	0	0	0.000651803	0.00222357	0	0		0	0
k__Bacteria;p__Firmicutes;c__Clostridia;o__Clostridiales;f__Gracilibacteraceae;g__;s__	0.00689435	0.00466115	0.000232573	0.0023263	0.00887612	0.00912525	0.00463244	0.00464422	0.00047982		0.0513471	0.00678581
k__Bacteria;p__Firmicutes;c__Clostridia;o__Clostridiales;f__Gracilibacteraceae;g__Gracilibacter;s__	0	0	0	0	0.000233582	0.00260721	0	0	0		0.000150578	0
k__Bacteria;p__Firmicutes;c__Clostridia;o__Clostridiales;f__Gracilibacteraceae;g__Lutispora;s__	0	0	0	0	0	0.000977705	0.000370595	0	0		0	0
k__Bacteria;p__Firmicutes;c__Clostridia;o__Clostridiales;f__Lachnospiraceae;__;__	0.00446856	0.0123383	0.00139544	0.00531726	0.0133142	0.0130361	0.0276094	0.0155718	0.0295432		0.069567	0.00794436
k__Bacteria;p__Firmicutes;c__Clostridia;o__Clostridiales;f__Lachnospiraceae;g__;s__	0.00574529	0.00274185	0.00162801	0.00182781	0.0189201	0.0241167	0.000741191	0.0523613	0.122217		0.000301156	0.00761335
k__Bacteria;p__Firmicutes;c__Clostridia;o__Clostridiales;f__Lachnospiraceae;g__Anaerostipes;s__	0	0	0	0.000332329	0.000467164	0.00130361	0.000185298	0.0024587	0.00219346		0.000301156	0.000496523
k__Bacteria;p__Firmicutes;c__Clostridia;o__Clostridiales;f__Lachnospiraceae;g__Blautia;__	0	0	0	0	0.000934328	0.000325902	0	9.10631e-05	6.85457e-05		0	0
k__Bacteria;p__Firmicutes;c__Clostridia;o__Clostridiales;f__Lachnospiraceae;g__Blautia;s__	0	0	0	0	0	0.00228131	0	0.00464422	0.109673		0	0
k__Bacteria;p__Firmicutes;c__Clostridia;o__Clostridiales;f__Lachnospiraceae;g__Blautia;s__obeum	0	0	0	0	0.000233582	0	0	0.000182126	0.0166566		0	0
k__Bacteria;p__Firmicutes;c__Clostridia;o__Clostridiales;f__Lachnospiraceae;g__Blautia;s__producta	0	0	0	0	0	0	0	0	0.00459256		0	0
k__Bacteria;p__Firmicutes;c__Clostridia;o__Clostridiales;f__Lachnospiraceae;g__Butyrivibrio;s__	0.00217044	0	0	0.00199397	0.0091097	0.00814754	0	0.000637441	0.00390711		0	0.00148957
k__Bacteria;p__Firmicutes;c__Clostridia;o__Clostridiales;f__Lachnospiraceae;g__Clostridium;s__piliforme	0	0	0	0	0.000467164	0.000651803	0	0	0		0.0013552	0.000331015
k__Bacteria;p__Firmicutes;c__Clostridia;o__Clostridiales;f__Lachnospiraceae;g__Coprococcus;s__	0.00306416	0.0112416	0.00279088	0.00216014	0.0179858	0.0270498	0.0177886	0.0232211	0.0287892		0.00707716	0.0043032
k__Bacteria;p__Firmicutes;c__Clostridia;o__Clostridiales;f__Lachnospiraceae;g__Coprococcus;s__eutactus	0	0	0	0	0	0	0	0	0.0136406		0	0
k__Bacteria;p__Firmicutes;c__Clostridia;o__Clostridiales;f__Lachnospiraceae;g__Dorea;s__	0	0	0	0.000166164	0.00116791	0.000651803	0	0.00582804	0.0200154		0.000451734	0
k__Bacteria;p__Firmicutes;c__Clostridia;o__Clostridiales;f__Lachnospiraceae;g__Dorea;s__formicigenerans	0	0.000822556	0	0	0.00186866	0.00162951	0	0.00154807	0.00171364		0	0
k__Bacteria;p__Firmicutes;c__Clostridia;o__Clostridiales;f__Lachnospiraceae;g__Epulopiscium;s__	0.000638366	0.000822556	0.00069772	0.000830821	0.00817537	0.00488853	0.000370595	0.00400678	0.00411274		0.00075289	0.00066203
k__Bacteria;p__Firmicutes;c__Clostridia;o__Clostridiales;f__Lachnospiraceae;g__Lachnobacterium;s__	0	0	0	0	0	0	0	0	0		0	0.000331015
k__Bacteria;p__Firmicutes;c__Clostridia;o__Clostridiales;f__Lachnospiraceae;g__Lachnospira;s__	0	0	0	0	0	0	0	0.000364252	0.00843113		0	0
k__Bacteria;p__Firmicutes;c__Clostridia;o__Clostridiales;f__Lachnospiraceae;g__Moryella;s__	0	0	0	0	0.000233582	0.00130361	0	0.00118382	0.000822549		0	0
k__Bacteria;p__Firmicutes;c__Clostridia;o__Clostridiales;f__Lachnospiraceae;g__Roseburia;__	0	0	0	0	0.00116791	0	0	0.00500847	0.0795816		0	0
k__Bacteria;p__Firmicutes;c__Clostridia;o__Clostridiales;f__Lachnospiraceae;g__Roseburia;s__	0	0	0	0	0.00116791	0	0	0.0017302	0.0031531		0	0
k__Bacteria;p__Firmicutes;c__Clostridia;o__Clostridiales;f__Lachnospiraceae;g__Roseburia;s__faecis	0	0	0	0	0	0	0	0.00118382	0.0172735		0	0
k__Bacteria;p__Firmicutes;c__Clostridia;o__Clostridiales;f__Lachnospiraceae;g__Shuttleworthia;s__	0	0	0	0	0	0.000651803	0	0	0		0	0
k__Bacteria;p__Firmicutes;c__Clostridia;o__Clostridiales;f__Lachnospiraceae;g__[Ruminococcus];s__	0	0	0	0	0	0	0	0	0.0278296		0	0
k__Bacteria;p__Firmicutes;c__Clostridia;o__Clostridiales;f__Lachnospiraceae;g__[Ruminococcus];s__gnavus	0	0	0	0	0.000233582	0	0	0.000819568	0.0368091		0	0.000165508
k__Bacteria;p__Firmicutes;c__Clostridia;o__Clostridiales;f__Lachnospiraceae;g__[Ruminococcus];s__torques	0	0	0	0	0	0	0	9.10631e-05	0.00747148		0	0
k__Bacteria;p__Firmicutes;c__Clostridia;o__Clostridiales;f__Peptococcaceae;__;__	0	0	0	0	0	0	0.000370595	0	0		0	0
k__Bacteria;p__Firmicutes;c__Clostridia;o__Clostridiales;f__Peptococcaceae;g__;s__	0.0177466	0.00575789	0	0.00265863	0.00140149	0.00521443	0.0170474	0.00118382	0.000754003		0.0293627	0.0178748
k__Bacteria;p__Firmicutes;c__Clostridia;o__Clostridiales;f__Peptococcaceae;g__Dehalobacter_Syntrophobotulus;s__	0.00114906	0	0	0.00199397	0	0.000651803	0.000741191	0.000637441	0		0.00301156	0.00231711
k__Bacteria;p__Firmicutes;c__Clostridia;o__Clostridiales;f__Peptococcaceae;g__Desulfitobacter;s__	0	0	0	0	0	0.000977705	0.00111179	0	0		0	0
k__Bacteria;p__Firmicutes;c__Clostridia;o__Clostridiales;f__Peptococcaceae;g__Desulfosporosinus;s__	0.00229812	0.000822556	0.00069772	0.00348945	0	0.00684394	0.010562	0.00145701	0		0.000301156	0.00264812
k__Bacteria;p__Firmicutes;c__Clostridia;o__Clostridiales;f__Peptococcaceae;g__Desulfosporosinus;s__meridiei	0.0162145	0.0392085	0.00907036	0.00481876	0.0420448	0.497326	1.93228	0.0484456	0.0227572		0.062791	0.0321085
k__Bacteria;p__Firmicutes;c__Clostridia;o__Clostridiales;f__Peptococcaceae;g__Desulfotomaculum;s__	0.000383019	0	0	0	0.00140149	0.00130361	0	0.000182126	0		0	0.00231711
k__Bacteria;p__Firmicutes;c__Clostridia;o__Clostridiales;f__Peptococcaceae;g__Desulfurispora;s__	0.000383019	0.00520952	0	0.000166164	0.0025694	0.0423672	0.0689308	0.00145701	0		0.0563161	0.00066203
k__Bacteria;p__Firmicutes;c__Clostridia;o__Clostridiales;f__Peptococcaceae;g__Niigata-25;s__	0	0	0	0	0	0	0	0.000182126	0.00137091		0	0
k__Bacteria;p__Firmicutes;c__Clostridia;o__Clostridiales;f__Peptococcaceae;g__Pelotomaculum;s__	0.000638366	0.00137093	0.000232573	0	0.00303657	0.0280275	0.0579982	0.000728505	0.000411274		0.0100887	0.00066203
k__Bacteria;p__Firmicutes;c__Clostridia;o__Clostridiales;f__Peptococcaceae;g__Sporotomaculum;s__	0	0.000822556	0	0	0	0.000651803	0.0604071	0.000455315	0		0.0027104	0
k__Bacteria;p__Firmicutes;c__Clostridia;o__Clostridiales;f__Peptococcaceae;g__WCHB1-84;s__	0.000255346	0	0.000465147	0	0	0	0.000741191	0	0		0	0
k__Bacteria;p__Firmicutes;c__Clostridia;o__Clostridiales;f__Peptococcaceae;g__rc4-4;s__	0	0	0	0	0	0	0	0.000728505	0		0	0
k__Bacteria;p__Firmicutes;c__Clostridia;o__Clostridiales;f__Peptostreptococcaceae;__;__	0	0	0	0	0.000467164	0	0	0	0		0	0
k__Bacteria;p__Firmicutes;c__Clostridia;o__Clostridiales;f__Peptostreptococcaceae;g__;s__	0.00102139	0.0120641	0	0.000664657	0.034103	0.0811495	0.00277947	0.0564591	0.0357809		0.00466792	0.000827538
k__Bacteria;p__Firmicutes;c__Clostridia;o__Clostridiales;f__Peptostreptococcaceae;g__Tepidibacter;s__	0.000383019	0	0	0.000332329	0.000467164	0.000977705	0	0.000273189	0		0	0
k__Bacteria;p__Firmicutes;c__Clostridia;o__Clostridiales;f__Ruminococcaceae;__;__	0.0383019	0.00987067	0	0	0.0133142	0.0149915	0.00148238	0.0126578	0.0505868		0.0498413	0.0367427
k__Bacteria;p__Firmicutes;c__Clostridia;o__Clostridiales;f__Ruminococcaceae;g__;s__	0.0772423	0.0762235	0.00209316	0.0112992	0.128003	0.118302	0.0381713	0.17302	0.145591		0.133261	0.0911947
k__Bacteria;p__Firmicutes;c__Clostridia;o__Clostridiales;f__Ruminococcaceae;g__Anaerotruncus;s__	0	0	0	0	0.000233582	0	0.000555893	0.000637441	0.00150801		0.00240925	0
k__Bacteria;p__Firmicutes;c__Clostridia;o__Clostridiales;f__Ruminococcaceae;g__Ethanoligenens;s__	0.0113629	0.0164511	0.000930293	0.000166164	0.0105112	0.00391082	0.0083384	0.0041889	0.0032902		0.0525517	0.00959944
k__Bacteria;p__Firmicutes;c__Clostridia;o__Clostridiales;f__Ruminococcaceae;g__Faecalibacterium;s__prausnitzii	0	0	0	0	0	0	0	0.00336933	0.132362		0	0
k__Bacteria;p__Firmicutes;c__Clostridia;o__Clostridiales;f__Ruminococcaceae;g__Oscillospira;s__	0.000127673	0.000274185	0.000232573	0	0.00817537	0.010103	0	0.0177573	0.0415387		0.00120462	0.00066203
k__Bacteria;p__Firmicutes;c__Clostridia;o__Clostridiales;f__Ruminococcaceae;g__Ruminococcus;__	0	0	0	0	0	0	0	0	0.00047982		0	0
k__Bacteria;p__Firmicutes;c__Clostridia;o__Clostridiales;f__Ruminococcaceae;g__Ruminococcus;s__	0.00204277	0.00383859	0.00232573	0.00132931	0.0219567	0.0175987	0.00555893	0.0287759	0.0263216		0.0146061	0.00165508
k__Bacteria;p__Firmicutes;c__Clostridia;o__Clostridiales;f__Ruminococcaceae;g__Ruminococcus;s__bromii	0	0	0	0	0.00210224	0	0	0.00182126	0.0641588		0	0
k__Bacteria;p__Firmicutes;c__Clostridia;o__Clostridiales;f__Ruminococcaceae;g__Ruminococcus;s__callidus	0	0	0	0	0	0	0	0	0.00596348		0	0
k__Bacteria;p__Firmicutes;c__Clostridia;o__Clostridiales;f__Ruminococcaceae;g__Ruminococcus;s__flavefaciens	0.0071497	0	0	0.00149548	0.00747463	0.00293312	0	0.0154807	0.00150801		0	0.0043032
k__Bacteria;p__Firmicutes;c__Clostridia;o__Clostridiales;f__Sulfobacillaceae;g__;s__	0	0	0	0	0	0.000325902	0.708023	0.00127488	0.00116528		0.000150578	0.000331015
k__Bacteria;p__Firmicutes;c__Clostridia;o__Clostridiales;f__Sulfobacillaceae;g__Sulfobacillus;s__	0.000255346	0	0	0	0	0	0.0133414	0	0.000137091		0	0
k__Bacteria;p__Firmicutes;c__Clostridia;o__Clostridiales;f__Sulfobacillaceae;g__YNPFFP6;s__	0	0.00383859	0.00069772	0	0	0	0.131932	0.00191232	0.00493529		0.000451734	0
k__Bacteria;p__Firmicutes;c__Clostridia;o__Clostridiales;f__Symbiobacteriaceae;g__;s__	0.000127673	0.000274185	0	0	0	0	0.00259417	0.000637441	0		0	0.000496523
k__Bacteria;p__Firmicutes;c__Clostridia;o__Clostridiales;f__Symbiobacteriaceae;g__Symbiobacterium;s__	0.00204277	0	0.000232573	0	0.00116791	0.000977705	0.00185298	9.10631e-05	0.000754003		0.0013552	0.00248261
k__Bacteria;p__Firmicutes;c__Clostridia;o__Clostridiales;f__Syntrophomonadaceae;g__Syntrophomonas;s__	0	0	0	0.000332329	0.00327015	0.00195541	0	0.00163914	0		0	0
k__Bacteria;p__Firmicutes;c__Clostridia;o__Clostridiales;f__Veillonellaceae;__;__	0.000510693	0.00246767	0.000232573	0.000332329	0.00210224	0.000325902	0.00129708	0.00227658	0.00143946		0.00075289	0.00331015
k__Bacteria;p__Firmicutes;c__Clostridia;o__Clostridiales;f__Veillonellaceae;g__;s__	0.0104692	0.0093223	0.000465147	0.00564959	0.0175187	0.00879935	0.00352066	0.00910631	0.0169308		0.029965	0.0241641
k__Bacteria;p__Firmicutes;c__Clostridia;o__Clostridiales;f__Veillonellaceae;g__Acidaminococcus;s__	0	0	0	0	0	0	0	0.000182126	0.00109673		0	0.000496523
k__Bacteria;p__Firmicutes;c__Clostridia;o__Clostridiales;f__Veillonellaceae;g__Anaeromusa;s__	0	0	0	0	0	0	0	0	0.00095964		0	0
k__Bacteria;p__Firmicutes;c__Clostridia;o__Clostridiales;f__Veillonellaceae;g__BSV43;s__	0.000383019	0	0	0	0.000700746	0.00358492	0.000185298	0	0.000754003		0	0
k__Bacteria;p__Firmicutes;c__Clostridia;o__Clostridiales;f__Veillonellaceae;g__Dialister;s__	0	0	0	0	0	0	0	0	0.00637475		0	0
k__Bacteria;p__Firmicutes;c__Clostridia;o__Clostridiales;f__Veillonellaceae;g__G07;s__	0.000766039	0.00054837	0.000465147	0.000332329	0	0.00912525	0	0.00109276	0		0.00421618	0.000331015
k__Bacteria;p__Firmicutes;c__Clostridia;o__Clostridiales;f__Veillonellaceae;g__Megamonas;s__	0	0	0	0	0	0.00130361	0	0.000910631	0.0016451		0.000301156	0
k__Bacteria;p__Firmicutes;c__Clostridia;o__Clostridiales;f__Veillonellaceae;g__Megasphaera;s__	0	0	0	0	0	0	0	0	0.000685457		0	0.000165508
k__Bacteria;p__Firmicutes;c__Clostridia;o__Clostridiales;f__Veillonellaceae;g__Pectinatus;s__	0	0	0	0	0	0	0	0	0.00130237		0	0
k__Bacteria;p__Firmicutes;c__Clostridia;o__Clostridiales;f__Veillonellaceae;g__Pelosinus;s__	0.00268114	0.00630626	0.00488404	0.00398794	0.0422784	0.0902748	0.0172327	0.0253155	0.035164		0.00105405	0.00711683
k__Bacteria;p__Firmicutes;c__Clostridia;o__Clostridiales;f__Veillonellaceae;g__Phascolarctobacterium;s__	0	0.00054837	0	0.000664657	0.00233582	0.00586623	0	0.00874205	0.00472966		0.000150578	0
k__Bacteria;p__Firmicutes;c__Clostridia;o__Clostridiales;f__Veillonellaceae;g__Selenomonas;s__	0	0	0.000465147	0	0	0	0	0	0		0	0
k__Bacteria;p__Firmicutes;c__Clostridia;o__Clostridiales;f__Veillonellaceae;g__Sporomusa;s__	0.000510693	0	0.00139544	0	0.00116791	0.00130361	0.000370595	0.000728505	0.00287892		0	0.00198609
k__Bacteria;p__Firmicutes;c__Clostridia;o__Clostridiales;f__Veillonellaceae;g__Succiniclasticum;s__	0	0	0	0	0	0	0	0	0.000274183		0	0
k__Bacteria;p__Firmicutes;c__Clostridia;o__Clostridiales;f__Veillonellaceae;g__Veillonella;s__	0	0	0	0	0	0	0	0	0.000616912		0	0.000165508
k__Bacteria;p__Firmicutes;c__Clostridia;o__Clostridiales;f__Veillonellaceae;g__vadinHB04;s__	0.000127673	0	0	0	0.000233582	0	0	0.000364252	0.00418129		0	0.00248261
k__Bacteria;p__Firmicutes;c__Clostridia;o__Clostridiales;f__[Acidaminobacteraceae];g__;s__	0.00204277	0.000274185	0	0.000830821	0.00373731	0.00521443	0.00111179	0.000910631	0.000205637		0.000451734	0.00132406
k__Bacteria;p__Firmicutes;c__Clostridia;o__Clostridiales;f__[Acidaminobacteraceae];g__Acidaminobacter;s__	0.000510693	0	0	0	0	0	0	0	0.000205637		0	0.000165508
k__Bacteria;p__Firmicutes;c__Clostridia;o__Clostridiales;f__[Acidaminobacteraceae];g__Fusibacter;s__	0.00817108	0.00109674	0.000465147	0.00498493	0.0039709	0.00325902	0	0.00163914	0.00418129		0.00150578	0.00579276
k__Bacteria;p__Firmicutes;c__Clostridia;o__Clostridiales;f__[Acidaminobacteraceae];g__Guggenheimella;s__	0	0	0	0	0.00233582	0.000651803	0	0.000182126	0		0	0
k__Bacteria;p__Firmicutes;c__Clostridia;o__Clostridiales;f__[Mogibacteriaceae];__;__	0	0	0	0	0	0	0.000555893	0	0		0	0
k__Bacteria;p__Firmicutes;c__Clostridia;o__Clostridiales;f__[Mogibacteriaceae];g__;s__	0.0137887	0.00164511	0.000465147	0.00398794	0.0179858	0.0136879	0	0.0121114	0.0176848		0.00346329	0.0143992
k__Bacteria;p__Firmicutes;c__Clostridia;o__Clostridiales;f__[Mogibacteriaceae];g__Anaerovorax;s__	0.0190233	0.014806	0.000465147	0.00614808	0.0254604	0.00814754	0.00426185	0.00500847	0.00397565		0.0644473	0.0344256
k__Bacteria;p__Firmicutes;c__Clostridia;o__Clostridiales;f__[Mogibacteriaceae];g__Mogibacterium;s__	0	0	0	0	0.000467164	0.000651803	0	0.000455315	0.000822549		0	0
k__Bacteria;p__Firmicutes;c__Clostridia;o__Clostridiales;f__[Tissierellaceae];__;__	0	0	0	0	0.000700746	0	0	0.00127488	0		0	0
k__Bacteria;p__Firmicutes;c__Clostridia;o__Clostridiales;f__[Tissierellaceae];g__;s__	0.000127673	0.0019193	0	0.000166164	0.0025694	0.00521443	0.000370595	0.00555485	0.00377002		0	0.000331015
k__Bacteria;p__Firmicutes;c__Clostridia;o__Clostridiales;f__[Tissierellaceae];g__Anaerococcus;s__	0	0	0	0	0	0.00195541	0	0.00610123	0		0.000150578	0
k__Bacteria;p__Firmicutes;c__Clostridia;o__Clostridiales;f__[Tissierellaceae];g__GW-34;s__	0	0	0	0	0	0.000325902	0	0.00145701	0		0	0
k__Bacteria;p__Firmicutes;c__Clostridia;o__Clostridiales;f__[Tissierellaceae];g__Gallicola;s__	0	0	0	0	0	0	0	0.000728505	0		0	0
k__Bacteria;p__Firmicutes;c__Clostridia;o__Clostridiales;f__[Tissierellaceae];g__Peptoniphilus;s__	0	0	0	0	0	0	0	0.00136595	0		0	0
k__Bacteria;p__Firmicutes;c__Clostridia;o__Clostridiales;f__[Tissierellaceae];g__Sedimentibacter;s__	0	0.000822556	0	0	0.00210224	0.00358492	0	0.00391571	0.000754003		0.000451734	0
k__Bacteria;p__Firmicutes;c__Clostridia;o__Clostridiales;f__[Tissierellaceae];g__Tepidimicrobium;s__	0	0	0	0	0.000467164	0.000325902	0.000741191	0.00136595	0		0.000301156	0
k__Bacteria;p__Firmicutes;c__Clostridia;o__Clostridiales;f__[Tissierellaceae];g__Tissierella_Soehngenia;s__	0.000510693	0.0019193	0	0	0.00770821	0.016621	0	0.00682973	0.000685457		0.000150578	0
k__Bacteria;p__Firmicutes;c__Clostridia;o__Clostridiales;f__[Tissierellaceae];g__ph2;s__	0	0	0	0	0	0	0	0.000273189	0		0	0
k__Bacteria;p__Firmicutes;c__Clostridia;o__Halanaerobiales;f__;g__;s__	0	0	0	0	0	0.00293312	0.00185298	0	0		0	0
k__Bacteria;p__Firmicutes;c__Clostridia;o__Halanaerobiales;f__Halanaerobiaceae;g__;s__	0	0.00054837	0	0	0.00163507	0.00228131	0.000555893	0.000910631	0		0.000451734	0
k__Bacteria;p__Firmicutes;c__Clostridia;o__MBA08;f__;g__;s__	0	0	0	0	0.000467164	0.00358492	0.00259417	0.00273189	0.000891095		0	0.000496523
k__Bacteria;p__Firmicutes;c__Clostridia;o__Natranaerobiales;f__;g__;s__	0.0014044	0	0	0	0	0	0.00259417	0	0		0	0.00148957
k__Bacteria;p__Firmicutes;c__Clostridia;o__Natranaerobiales;f__Anaerobrancaceae;g__;s__	0	0	0	0	0.000233582	0.000325902	0	9.10631e-05	0		0	0
k__Bacteria;p__Firmicutes;c__Clostridia;o__Natranaerobiales;f__Anaerobrancaceae;g__A55_D21;s__	0	0	0	0	0	0	0	0	0.00109673		0	0
k__Bacteria;p__Firmicutes;c__Clostridia;o__Natranaerobiales;f__Anaerobrancaceae;g__Dethiobacter;s__	0	0	0	0	0	0.000651803	0	0.000728505	6.85457e-05		0	0
k__Bacteria;p__Firmicutes;c__Clostridia;o__Natranaerobiales;f__YAB3B13;g__;s__	0	0	0	0	0	0	0	0.000455315	0		0	0
k__Bacteria;p__Firmicutes;c__Clostridia;o__OPB54;f__;g__;s__	0.00574529	0.0169995	0.00279088	0	0.00957687	0.0492112	0.101914	0.00628335	0.00253619		0.158257	0.0170473
k__Bacteria;p__Firmicutes;c__Clostridia;o__SHA-98;f__;g__;s__	0	0	0.00069772	0.000498493	0.00560597	0.00162951	0.000185298	0.00118382	0.000822549		0	0.00132406
k__Bacteria;p__Firmicutes;c__Clostridia;o__SHA-98;f__D2;g__;s__	0.000383019	0	0	0	0	0	0.00611483	0	0		0.000150578	0.000331015
k__Bacteria;p__Firmicutes;c__Clostridia;o__Thermoanaerobacterales;f__;g__;s__	0.000638366	0.00246767	0.000465147	0.000498493	0.000934328	0.000977705	0.00759721	0.000546378	0.000548366		0.0105405	0.000331015
k__Bacteria;p__Firmicutes;c__Clostridia;o__Thermoanaerobacterales;f__Thermoanaerobacteraceae;g__;s__	0	0	0	0	0	0	0.0133414	0	0		0	0
k__Bacteria;p__Firmicutes;c__Clostridia;o__Thermoanaerobacterales;f__Thermoanaerobacteraceae;g__Thermacetogenium;s__	0	0	0	0	0	0	0	0.000182126	0.00191928		0	0
k__Bacteria;p__Firmicutes;c__Erysipelotrichi;o__Erysipelotrichales;f__Erysipelotrichaceae;__;__	0	0	0	0	0.000934328	0	0	0.000182126	0		0	0
k__Bacteria;p__Firmicutes;c__Erysipelotrichi;o__Erysipelotrichales;f__Erysipelotrichaceae;g__;s__	0.000766039	0	0	0.000332329	0.00327015	0.00195541	0.000185298	0.0066476	0.0217975		0.00075289	0.000496523
k__Bacteria;p__Firmicutes;c__Erysipelotrichi;o__Erysipelotrichales;f__Erysipelotrichaceae;g__Allobaculum;s__	0	0	0	0	0	0.000651803	0	0.000364252	0.00095964		0	0
k__Bacteria;p__Firmicutes;c__Erysipelotrichi;o__Erysipelotrichales;f__Erysipelotrichaceae;g__Bulleidia;s__	0	0	0	0.000332329	0.000700746	0.000977705	0	0.00100169	0		0	0
k__Bacteria;p__Firmicutes;c__Erysipelotrichi;o__Erysipelotrichales;f__Erysipelotrichaceae;g__Bulleidia;s__p-1630-c5	0	0	0	0	0	0	0	0	0.000137091		0	0
k__Bacteria;p__Firmicutes;c__Erysipelotrichi;o__Erysipelotrichales;f__Erysipelotrichaceae;g__Catenibacterium;s__	0	0	0	0	0	0	0	0	0.00102819		0	0
k__Bacteria;p__Firmicutes;c__Erysipelotrichi;o__Erysipelotrichales;f__Erysipelotrichaceae;g__Coprobacillus;s__	0	0	0	0	0	0.000651803	0	0	0		0	0
k__Bacteria;p__Firmicutes;c__Erysipelotrichi;o__Erysipelotrichales;f__Erysipelotrichaceae;g__Erysipelothrix;s__	0	0.00054837	0	0	0.00116791	0.00228131	0	0.0034604	0.00603202		0	0
k__Bacteria;p__Firmicutes;c__Erysipelotrichi;o__Erysipelotrichales;f__Erysipelotrichaceae;g__PSB-M-3;s__	0.0769869	0.00575789	0.000465147	0.0214352	0.0399425	0.00586623	0	0.000910631	0.000685457		0.0040656	0.136213
k__Bacteria;p__Firmicutes;c__Erysipelotrichi;o__Erysipelotrichales;f__Erysipelotrichaceae;g__RFN20;s__	0.0186403	0.0142576	0.00186059	0.000166164	0.000233582	0.000977705	0	0.0024587	0.00390711		0.0156601	0.0357496
k__Bacteria;p__Firmicutes;c__Erysipelotrichi;o__Erysipelotrichales;f__Erysipelotrichaceae;g__Sharpea;s__	0	0	0	0	0	0	0	0.000637441	0		0	0
k__Bacteria;p__Firmicutes;c__Erysipelotrichi;o__Erysipelotrichales;f__Erysipelotrichaceae;g__[Eubacterium];s__biforme	0	0	0	0	0	0	0	0	0.0153542		0	0
k__Bacteria;p__Firmicutes;c__Erysipelotrichi;o__Erysipelotrichales;f__Erysipelotrichaceae;g__[Eubacterium];s__dolichum	0	0	0	0	0	0.000325902	0	0.000455315	0.00260474		0	0
k__Bacteria;p__Firmicutes;c__Erysipelotrichi;o__Erysipelotrichales;f__Erysipelotrichaceae;g__p-75-a5;s__	0	0	0	0	0.000467164	0	0	0.00136595	0.000411274		0	0
k__Bacteria;p__Fusobacteria;c__Fusobacteriia;o__Fusobacteriales;f__;g__;s__	0.00408554	0.00438696	0.00069772	0.013127	0.00467164	0.00162951	0	0.00555485	0.0107617		0.00240925	0.0380667
k__Bacteria;p__Fusobacteria;c__Fusobacteriia;o__Fusobacteriales;f__Fusobacteriaceae;g__Cetobacterium;s__somerae	0	0.00054837	0	0	0	0	0	0	0		0.000150578	0
k__Bacteria;p__Fusobacteria;c__Fusobacteriia;o__Fusobacteriales;f__Fusobacteriaceae;g__Fusobacterium;s__	0	0.000822556	0.000232573	0	0.00210224	0	0	0.000637441	0.0124068		0.00075289	0
k__Bacteria;p__Fusobacteria;c__Fusobacteriia;o__Fusobacteriales;f__Fusobacteriaceae;g__u114;s__	0.0296202	0.0137093	0.00186059	0.00216014	0.00233582	0	0	0.00427996	0.00185073		0	0.0385633
k__Bacteria;p__GAL15;c__;o__;f__;g__;s__	0.000510693	0	0	0	0	0.000651803	0	0	0.000205637		0	0
k__Bacteria;p__GN02;__;__;__;__;__	0	0	0	0	0.00163507	0	0	0	0.00150801		0	0
k__Bacteria;p__GN02;c__3BR-5F;o__;f__;g__;s__	0.0953718	0.00603207	0.0111635	0.0287464	0.072644	0.000325902	0.0103767	0.00719398	0.0383171		0.000602312	0.0817607
k__Bacteria;p__GN02;c__;o__;f__;g__;s__	0.0167252	0.00383859	0.00488404	0.0304081	0.00537239	0	0	0.00118382	0.00267328		0.0115945	0.0153922
k__Bacteria;p__GN02;c__BB34;o__;f__;g__;s__	0.0518353	0.0019193	0.0130241	0.0329005	0.156967	0.00325902	0	0.00300508	0.00534657		0	0.086726
k__Bacteria;p__GN02;c__BD1-5;o__;f__;g__;s__	0.0571976	0.0575789	0.0104658	0.0726138	0.022891	0.00945115	0.00685602	0.0287759	0.0324221		0.0712234	0.0767955
k__Bacteria;p__GN02;c__GKS2-174;o__;f__;g__;s__	0.00600064	0.000274185	0.0095355	0.00631424	0.0130806	0.00293312	0	0.00491741	0.0701908		0.000301156	0.00347566
k__Bacteria;p__GN02;c__GN07;o__;f__;g__;s__	0.00357485	0	0	0.0157856	0	0.000325902	0	0.000546378	0		0	0
k__Bacteria;p__GN02;c__GN10;o__;f__;g__;s__	0.00153208	0	0.00255831	0	0.00303657	0	0	0	0.00349583		0	0
k__Bacteria;p__GN02;c__IIB17;o__;f__;g__;s__	0.00753272	0.00054837	0	0.000664657	0.000934328	0	0	0.00209445	0.00150801		0.00195751	0.00744784
k__Bacteria;p__GN02;c__SBYW_2184;o__;f__;g__;s__	0	0	0	0	0.000467164	0	0	0	0		0	0
k__Bacteria;p__GN04;__;__;__;__;__	0	0	0	0.00282479	0	0	0	0	0		0	0
k__Bacteria;p__GN04;c__5bav_B12;o__;f__;g__;s__	0.00242579	0	0	0	0	0.000325902	0	0	0		0	0
k__Bacteria;p__GN04;c__;o__;f__;g__;s__	0.00114906	0.00054837	0.000930293	0.00797589	0.00957687	0.000651803	0.000185298	0.000182126	0		0	0.000496523
k__Bacteria;p__GN04;c__GN15;o__;f__;g__;s__	0.000510693	0.0019193	0.00139544	0.0164503	0.0151828	0	0.0085237	9.10631e-05	0		0	0.00198609
k__Bacteria;p__GN04;c__MSB-5A5;o__;f__;g__;s__	0	0	0	0	0	0	0	0	0.000342729		0	0
k__Bacteria;p__GOUTA4;c__;o__;f__;g__;s__	0.00127673	0	0.000232573	0.00199397	0	0	0	0	0		0	0.000331015
k__Bacteria;p__Gemmatimonadetes;c__Gemm-1;o__;f__;g__;s__	0.288797	0.00329022	0.0511661	0.819024	0.622263	2.35953	0.000185298	0.00947056	0.0125439		0.00210809	0.168487
k__Bacteria;p__Gemmatimonadetes;c__Gemm-2;o__;f__;g__;s__	0.00127673	0	0	0.0418734	0.000700746	0	0.000555893	0.000364252	0.000548366		0	0.000331015
k__Bacteria;p__Gemmatimonadetes;c__Gemm-5;o__;f__;g__;s__	0	0	0	0	0.00116791	0.000325902	0	0	0.00047982		0	0
k__Bacteria;p__Gemmatimonadetes;c__Gemmatimonadetes;__;__;__;__	0	0	0	0.00166164	0.000467164	0.016621	0	0	0		0	0
k__Bacteria;p__Gemmatimonadetes;c__Gemmatimonadetes;o__;f__;g__;s__	0.0492818	0.0350957	0.0639577	0.401453	0.126368	0.0296571	0	0.00191232	0.00157655		0.00195751	0.0360806
k__Bacteria;p__Gemmatimonadetes;c__Gemmatimonadetes;o__C114;f__;g__;s__	0.000127673	0	0	0.00382178	0.000233582	0	0	0	0.000274183		0	0
k__Bacteria;p__Gemmatimonadetes;c__Gemmatimonadetes;o__Ellin5290;f__;g__;s__	0.0085541	0.00054837	0.000465147	0.00282479	0.00467164	0.00130361	0	0.000819568	0.00116528		0	0.000496523
k__Bacteria;p__Gemmatimonadetes;c__Gemmatimonadetes;o__Gemmatimonadales;__;__;__	0	0	0	0	0	0	0	0	0.000137091		0	0
k__Bacteria;p__Gemmatimonadetes;c__Gemmatimonadetes;o__Gemmatimonadales;f__;g__;s__	0.000255346	0	0	0.000996986	0.000467164	0	0	0	0		0	0
k__Bacteria;p__Gemmatimonadetes;c__Gemmatimonadetes;o__Gemmatimonadales;f__A1-B1;g__;s__	0.0108522	0	0	0.0139578	0.00864254	0.00325902	0	0.000182126	0.00130237		0.000150578	0.0223435
k__Bacteria;p__Gemmatimonadetes;c__Gemmatimonadetes;o__Gemmatimonadales;f__Ellin5301;g__;s__	0.0141717	0	0.000930293	0.00199397	0.00420448	0.00456262	0	0.000637441	0.00281038		0	0.000496523
k__Bacteria;p__Gemmatimonadetes;c__Gemmatimonadetes;o__Gemmatimonadales;f__Gemmatimonadaceae;g__Gemmatimonas;s__	0.0389403	0	0.00232573	0.0593207	0.112353	0.00716984	0	0.00200339	0.00342729		0.000602312	0.0645479
k__Bacteria;p__Gemmatimonadetes;c__Gemmatimonadetes;o__KD8-87;f__;g__;s__	0.0248963	0.000822556	0.0302345	0.263537	0.255072	0.160995	0.000370595	0.00610123	0.0385227		0.000150578	0.077292
k__Bacteria;p__Gemmatimonadetes;c__Gemmatimonadetes;o__N1423WL;f__;g__;s__	0.00204277	0.000274185	0.000232573	0	0.00327015	0.01988	0	0.000273189	0.00308456		0	0
k__Bacteria;p__Gemmatimonadetes;c__JL-ETNP-Z39;o__;f__;g__;s__	0	0	0	0	0.000467164	0	0.000370595	0	0		0	0
k__Bacteria;p__H-178;c__;o__;f__;g__;s__	0.0183849	0.000274185	0.000232573	0.00498493	0.00280299	0	0	0	0		0	0.0177093
k__Bacteria;p__Hyd24-12;c__WM88;o__;f__;g__;s__	0	0	0	0	0.00163507	0	0	0	0		0	0
k__Bacteria;p__Kazan-3B-28;c__;o__;f__;g__;s__	0.00102139	0	0.0034886	0.000166164	0.00513881	0.000325902	0	0.000910631	0.00589493		0	0.00066203
k__Bacteria;p__LCP-89;c__SAW1_B44;o__;f__;g__;s__	0	0	0.000465147	0.00132931	0.00327015	0	0	0	0		0	0
k__Bacteria;p__LD1;c__;o__;f__;g__;s__	0	0	0.00069772	0.000332329	0.00327015	0.000651803	0	0.000182126	0		0	0
k__Bacteria;p__Lentisphaerae;c__[Lentisphaeria];o__;f__;g__;s__	0	0	0	0	0	0	0	0	0		0.00210809	0
k__Bacteria;p__Lentisphaerae;c__[Lentisphaeria];o__Lentisphaerales;f__Arctic95B-10;g__;s__	0.000638366	0	0	0.000498493	0.000700746	0	0	0	0		0.000150578	0.000993045
k__Bacteria;p__Lentisphaerae;c__[Lentisphaeria];o__Lentisphaerales;f__Lentisphaeraceae;g__;s__	0	0	0.000465147	0.0103022	0	0.000651803	0	0.00227658	0.00109673		0	0.000496523
k__Bacteria;p__Lentisphaerae;c__[Lentisphaeria];o__Victivallales;f__Victivallaceae;g__;s__	0.0768592	0.0660786	0.0230248	0.0327344	0.0602642	0.0162951	0.00500304	0.0193964	0.00788276		0.19289	0.098808
k__Bacteria;p__Lentisphaerae;c__[Lentisphaeria];o__Victivallales;f__Victivallaceae;g__Victivallis;s__vadensis	0	0	0	0	0	0	0	0.000273189	0		0	0
k__Bacteria;p__Lentisphaerae;c__[Lentisphaeria];o__Z20;f__;g__;s__	0.0559208	0.0213864	0.000232573	0.0093052	0.0455485	0.00130361	0.000555893	0.000455315	0		0.0340306	0.065541
k__Bacteria;p__Lentisphaerae;c__[Lentisphaeria];o__Z20;f__R4-45B;g__;s__	0	0	0	0	0	0.000651803	0	0.000182126	0		0	0
k__Bacteria;p__MVP-21;c__;o__;f__;g__;s__	0	0	0	0	0	0	0	0.000182126	0.0163824		0	0
k__Bacteria;p__NC10;c__12-24;o__JH-WHS47;f__;g__;s__	0.00114906	0.00164511	0.00139544	0.015121	0.038541	0.00521443	0	0.000182126	0.000137091		0.000903468	0.00132406
k__Bacteria;p__NC10;c__12-24;o__Methylomirabiliales;f__Methylomirabiliaceae;g__Candidatus Methylomirabilis;s__	0	0	0	0	0.000700746	0.00228131	0	0.000728505	0.00219346		0	0
k__Bacteria;p__NC10;c__;o__;f__;g__;s__	0	0	0.00069772	0	0	0	0	0	0		0	0
k__Bacteria;p__NKB19;__;__;__;__;__	0.00357485	0.000822556	0	0.000332329	0	0	0	0	0		0.00075289	0.00331015
k__Bacteria;p__NKB19;c__;o__;f__;g__;s__	0.0492818	0.0123383	0.00255831	0.0437012	0.0712425	0.00716984	0.0151944	0.00118382	0.000205637		0.0353858	0.0602448
k__Bacteria;p__NKB19;c__TSBW08;o__;f__;g__;s__	0.0435365	0.0128867	0.00069772	0.0199397	0.0345702	0.00162951	0.000741191	0.0051906	0		0.023189	0.0539555
k__Bacteria;p__Nitrospirae;c__Nitrospira;o__Nitrospirales;__;__;__	0	0	0	0	0	0.00488853	0	0	0		0	0
k__Bacteria;p__Nitrospirae;c__Nitrospira;o__Nitrospirales;f__0319-6A21;g__;s__	0.0180019	0	0.00441889	0.0164503	0.00186866	0.283209	0.000370595	0.00327827	0.0119955		0.000451734	0
k__Bacteria;p__Nitrospirae;c__Nitrospira;o__Nitrospirales;f__4-29;g__;s__	0	0	0	0	0	0.00162951	0	0	0		0	0
k__Bacteria;p__Nitrospirae;c__Nitrospira;o__Nitrospirales;f__;g__;s__	0.0834982	0.00959648	0.0155824	0.0217675	0.00887612	0.378372	0.0668925	0.00100169	0.000205637		0.00301156	0.119496
k__Bacteria;p__Nitrospirae;c__Nitrospira;o__Nitrospirales;f__FW;g__4-29;s__	0.0100862	0.00164511	0.00604691	0.118974	0.0665709	0.0716984	0.00111179	0.000455315	0.00178219		0	0.0150612
k__Bacteria;p__Nitrospirae;c__Nitrospira;o__Nitrospirales;f__Nitrospiraceae;__;__	0	0	0	0	0	0.000651803	0	0	0		0	0
k__Bacteria;p__Nitrospirae;c__Nitrospira;o__Nitrospirales;f__Nitrospiraceae;g__;s__	0.00421321	0	0.000465147	0.000166164	0	0.0394341	0	0	0.00198783		0	0
k__Bacteria;p__Nitrospirae;c__Nitrospira;o__Nitrospirales;f__Nitrospiraceae;g__JG37-AG-70;s__	0	0	0.000232573	0.022266	0	0.00847344	0	0.000182126	0.00130237		0	0
k__Bacteria;p__Nitrospirae;c__Nitrospira;o__Nitrospirales;f__Nitrospiraceae;g__Nitrospira;__	0	0	0	0.000498493	0	0	0	0	0		0	0
k__Bacteria;p__Nitrospirae;c__Nitrospira;o__Nitrospirales;f__Nitrospiraceae;g__Nitrospira;s__	0.325822	0.00164511	0.0116287	0.606167	2.5673	2.38853	0.000741191	0.0243138	0.0167937		0.0013552	0.00513073
k__Bacteria;p__Nitrospirae;c__Nitrospira;o__Nitrospirales;f__[Leptospirillaceae];g__;s__	0.000638366	0	0	0	0	0.00325902	0	0.000182126	0		0	0
k__Bacteria;p__Nitrospirae;c__Nitrospira;o__Nitrospirales;f__[Leptospirillaceae];g__Leptospirillum;s__	0.0256623	0.186994	0.0662834	0	0	0.000325902	0.374672	0.582804	0.28892		0.0611346	0.0170473
k__Bacteria;p__Nitrospirae;c__Nitrospira;o__Nitrospirales;f__[Leptospirillaceae];g__Leptospirillum;s__ferrodiazotrophum	0.0242579	1.01887	0.360721	0	0	0	0.0196416	0.139144	0.120572		0.147416	0.0145647
k__Bacteria;p__Nitrospirae;c__Nitrospira;o__Nitrospirales;f__[Leptospirillaceae];g__Leptospirillum;s__ferrooxidans	0	0	0	0	0	0	0	0.000182126	0		0	0
k__Bacteria;p__Nitrospirae;c__Nitrospira;o__Nitrospirales;f__[Thermodesulfovibrionaceae];__;__	0	0	0	0.00265863	0.000934328	0.000977705	0	0	0		0	0
k__Bacteria;p__Nitrospirae;c__Nitrospira;o__Nitrospirales;f__[Thermodesulfovibrionaceae];g__;s__	0.000255346	0.00054837	0.00325603	0.0458613	0.00210224	0.111784	0.00111179	0.00127488	0.000411274		0.000451734	0.00066203
k__Bacteria;p__Nitrospirae;c__Nitrospira;o__Nitrospirales;f__[Thermodesulfovibrionaceae];g__BD2-6;s__	0	0	0.000232573	0	0	0	0	0.000182126	0		0	0
k__Bacteria;p__Nitrospirae;c__Nitrospira;o__Nitrospirales;f__[Thermodesulfovibrionaceae];g__DCE29;s__	0.000255346	0	0	0.000996986	0	0	0	0	0		0	0
k__Bacteria;p__Nitrospirae;c__Nitrospira;o__Nitrospirales;f__[Thermodesulfovibrionaceae];g__GOUTA19;s__	0.0875838	0.00630626	0.0444215	0.468749	0.19364	0.00782164	0.00982078	0.00100169	0.00143946		0.00150578	0.180238
k__Bacteria;p__Nitrospirae;c__Nitrospira;o__Nitrospirales;f__[Thermodesulfovibrionaceae];g__LCP-6;s__	0.000893712	0.00411278	0.0127915	0.0918889	0.50734	0.0361751	0.000741191	0.0051906	0.00424984		0.00150578	0.00761335
k__Bacteria;p__OC31;c__;o__;f__;g__;s__	0.00165975	0	0	0.013127	0.0177522	0	0	0	0		0	0
k__Bacteria;p__OD1;__;__;__;__;__	0.00217044	0	0.0127915	0.0157856	0.00210224	0.0149915	0.000185298	0.00446209	0.0420185		0.00075289	0.00413769
k__Bacteria;p__OD1;c__;o__;f__;g__;s__	1.11969	0.564273	0.572828	0.892967	0.638146	0.604222	0.425814	0.221648	0.975749		0.923796	1.50711
k__Bacteria;p__OD1;c__ABY1;o__;f__;g__;s__	1.23396	0.0833523	0.458402	0.391815	0.614321	0.100378	0.100987	0.0985302	0.332036		0.34663	1.31396
k__Bacteria;p__OD1;c__Mb-NB09;o__;f__;g__;s__	0.00995851	0.00767719	0.121868	0.100031	0.0427455	0.0283534	0.00259417	0.0306883	0.181715		0.000451734	0.00115855
k__Bacteria;p__OD1;c__SM2F11;o__;f__;g__;s__	0.0317906	0.00603207	0.106519	0.118641	0.0658702	0.124169	0.00185298	0.0610123	0.302835		0.00798063	0.0594172
k__Bacteria;p__OD1;c__ZB2;o__;f__;g__;s__	2.80051	0.664899	5.34337	2.68206	2.49793	5.17923	0.638351	1.38443	5.86978		1.34843	2.75669
k__Bacteria;p__OP11;__;__;__;__;__	0.000510693	0	0.00186059	0.000830821	0	0.00684394	0	0	0.00246765		0	0
k__Bacteria;p__OP11;c__;o__;f__;g__;s__	0.00268114	0.00054837	0.000930293	0.000996986	0.0025694	0.0205318	0	0.0024587	0.00678603		0	0
k__Bacteria;p__OP11;c__OP11-1;o__;f__;g__;s__	0	0	0	0	0	0	0	0.000728505	0.00390711		0	0
k__Bacteria;p__OP11;c__OP11-1;o__BB36;f__;g__;s__	0.000255346	0	0	0	0	0	0	0	0		0	0
k__Bacteria;p__OP11;c__OP11-2;__;__;__;__	0	0.000822556	0	0	0	0	0	0	0		0	0
k__Bacteria;p__OP11;c__OP11-2;o__;f__;g__;s__	0.00357485	0.00054837	0.000232573	0.00216014	0.000934328	0.000651803	0	0.00191232	0.00095964		0.000451734	0.00794436
k__Bacteria;p__OP11;c__OP11-2;o__KD3-145;f__;g__;s__	0.00165975	0	0	0	0	0	0	0	0		0	0.00182058
k__Bacteria;p__OP11;c__OP11-2;o__WCHB1-07;f__;g__;s__	0.000510693	0	0	0	0.00163507	0	0	0	0.000137091		0	0.00132406
k__Bacteria;p__OP11;c__OP11-3;o__;f__;g__;s__	0.0163422	0.00383859	0.030002	0.055665	0.110484	0.0645285	0.0637424	0.00810461	0.0985002		0.00255982	0.0125786
k__Bacteria;p__OP11;c__OP11-4;o__;f__;g__;s__	0.0446856	0.01179	0.0202339	0.126783	0.0626	0.317102	0.010562	0.00710292	0.142712		0.00587254	0.0602448
k__Bacteria;p__OP11;c__WCHB1-64;__;__;__;__	0	0	0.000465147	0.000498493	0.000467164	0	0	9.10631e-05	0.00500384		0	0
k__Bacteria;p__OP11;c__WCHB1-64;o__;f__;g__;s__	0.0278327	0.00877393	0.00441889	0.0204382	0.0350373	0.00293312	0.000926489	0.00500847	0.0146688		0.0040656	0.0279708
k__Bacteria;p__OP11;c__WCHB1-64;o__K2-4-19;f__;g__;s__	0.0214491	0.00685463	0.00279088	0.0216014	0.0238254	0.0270498	0.000555893	0.00163914	0.00630621		0.0227373	0.032605
k__Bacteria;p__OP11;c__WCHB1-64;o__d153;f__;g__;s__	0.00395787	0.00054837	0.00069772	0.0146225	0.00186866	0.00130361	0.000370595	0.00391571	0.0222774		0	0.00959944
k__Bacteria;p__OP1;c__MSBL6;o__;f__;g__;s__	0	0	0	0.000332329	0.00186866	0.00130361	0	0	0		0	0
k__Bacteria;p__OP3;__;__;__;__;__	0	0	0.00139544	0	0	0.00130361	0	0	0.00109673		0	0.000331015
k__Bacteria;p__OP3;c__;o__;f__;g__;s__	0.000127673	0	0.00767492	0.00681274	0.0189201	0.000325902	0	0.000182126	0.00226201		0	0
k__Bacteria;p__OP3;c__BD4-9;o__;f__;g__;s__	0.0371529	0.0167253	0.22862	0.0619793	0.352709	0.0312866	0.00759721	0.0152986	0.0872587		0.027104	0.0395563
k__Bacteria;p__OP3;c__PBS-25;o__;f__;g__;s__	0.228024	0.0213864	0.180244	0.454958	0.334957	0.0648544	0.00129708	0.049083	0.193162		0.049239	0.489902
k__Bacteria;p__OP3;c__koll11;o__;f__;g__;s__	0.0142994	0.00109674	0.0272111	0.285969	0.0892284	0.0312866	0	0.0152075	0.138531		0.00180694	0.0244951
k__Bacteria;p__OP3;c__koll11;o__GIF10;f__;g__;s__	0.00459623	0.00301604	0.0655857	0.0614808	0.202049	0.010103	0.015565	0.00291402	0.0443491		0.00180694	0.010758
k__Bacteria;p__OP3;c__koll11;o__GIF10;f__kpj58rc;g__;s__	0.0145547	0.00329022	0.0118612	0.00897287	0.00630672	0	0	0.00191232	0.0111044		0.00647485	0.0205229
k__Bacteria;p__OP8;c__OP8_1;o__;f__;g__;s__	0	0.000822556	0.0034886	0.0154533	0.10371	0.000651803	0.0207533	0.000273189	0.0023991		0	0.000165508
k__Bacteria;p__OP8;c__OP8_1;o__SHA-124;f__;g__;s__	0.000255346	0.00520952	0.00790749	0.000996986	0.00467164	0.000977705	0.00259417	0	0		0.000150578	0.000331015
k__Bacteria;p__OP8;c__OP8_2;o__;f__;g__;s__	0.000766039	0.000274185	0.00232573	0.00199397	0.0614321	0.00228131	0.000370595	0.00127488	0		0.0013552	0.00198609
k__Bacteria;p__OP9;c__JS1;o__BA021;f__;g__;s__	0	0	0	0	0	0	0	0.000182126	0.000548366		0	0
k__Bacteria;p__OP9;c__JS1;o__SB-45;f__;g__;s__	0	0	0.000232573	0.000664657	0.00607313	0	0	0	0		0	0
k__Bacteria;p__PAUC34f;c__;o__;f__;g__;s__	0	0	0	0.000498493	0	0	0	0	0		0	0
k__Bacteria;p__Planctomycetes;__;__;__;__;__	0.00408554	0.000274185	0	0.0422057	0.0105112	0.00912525	0.00296476	0	0.000685457		0.000903468	0.00115855
k__Bacteria;p__Planctomycetes;c__028H05-P-BN-P5;o__;f__;g__;s__	0.00178742	0	0	0.0164503	0	0	0	0	0		0	0
k__Bacteria;p__Planctomycetes;c__;o__;f__;g__;s__	0.00600064	0	0.00162801	0.0496831	0.00981045	0.000651803	0	0.000273189	0.00335874		0	0
k__Bacteria;p__Planctomycetes;c__BD7-11;o__;f__;g__;s__	0.00319183	0.00054837	0.0146521	0.096043	0.00630672	0.0743056	0	0.00182126	0.00095964		0.000451734	0.00777886
k__Bacteria;p__Planctomycetes;c__C6;o__MVS-107;f__;g__;s__	0.00178742	0	0.000232573	0.0260878	0.000233582	0.000325902	0	0.000455315	0.000754003		0	0.00794436
k__Bacteria;p__Planctomycetes;c__C6;o__d113;f__;g__;s__	0.00370252	0	0	0.00598191	0.000700746	0	0	0	6.85457e-05		0	0.000993045
k__Bacteria;p__Planctomycetes;c__ODP123;o__;f__;g__;s__	0	0	0	0.000830821	0.0109784	0	0.00166768	0.000637441	0		0	0.000165508
k__Bacteria;p__Planctomycetes;c__ODP123;o__T8-B82;f__;g__;s__	0.00357485	0.00137093	0.00069772	0.00149548	0.00864254	0.000977705	0.000370595	9.10631e-05	0		0.000602312	0.00513073
k__Bacteria;p__Planctomycetes;c__OM190;o__;f__;g__;s__	0.000255346	0	0	0.00282479	0.00303657	0	0	0	0		0	0
k__Bacteria;p__Planctomycetes;c__OM190;o__CL500-15;f__;g__;s__	0.0052346	0	0.00162801	0.0779311	0.0147157	0.00162951	0	0.000182126	0.00102819		0	0.0223435
k__Bacteria;p__Planctomycetes;c__OM190;o__agg27;f__;g__;s__	0.0441749	0	0.00627948	0.397299	0.0511545	0.0149915	0	0.000455315	0.00233055		0	0.0157232
k__Bacteria;p__Planctomycetes;c__Phycisphaerae;__;__;__;__	0.000127673	0.000274185	0.00069772	0.0023263	0.010044	0.00456262	0	0.000637441	0		0.000150578	0.00132406
k__Bacteria;p__Planctomycetes;c__Phycisphaerae;o__AKAU3564;f__;g__;s__	0.0635812	0.032628	0.0069772	0.0154533	0.111886	0.00358492	0.00426185	0.00373359	0.00198783		0.0743855	0.0650445
k__Bacteria;p__Planctomycetes;c__Phycisphaerae;o__CCM11a;f__;g__;s__	0.00868177	0.00054837	0	0.00847438	0.000467164	0.013362	0	0.000637441	0.000891095		0	0
k__Bacteria;p__Planctomycetes;c__Phycisphaerae;o__CPla-3;f__;g__;s__	0.532525	3.70835	1.81314	0.0746078	0.252969	0.00651803	4.74603	0.688073	0.869777		2.57503	0.546506
k__Bacteria;p__Planctomycetes;c__Phycisphaerae;o__MSBL9;f__;g__;s__	0.00676668	0.00904811	0.000232573	0.00116315	0.0065403	0.00228131	0.000555893	0	0.000685457		0.00210809	0.00645479
k__Bacteria;p__Planctomycetes;c__Phycisphaerae;o__ODP1230B3009;f__;g__;s__	0	0	0	0.000166164	0.000233582	0	0	0	0		0	0.000165508
k__Bacteria;p__Planctomycetes;c__Phycisphaerae;o__Phycisphaerales;__;__;__	0.00957549	0.00219348	0.0069772	0.00581575	0.0137813	0.00260721	0	0.00382465	0.00198783		0.00075289	0.0145647
k__Bacteria;p__Planctomycetes;c__Phycisphaerae;o__Phycisphaerales;f__;g__;s__	0.0915417	0.00438696	0.00860521	0.186935	0.124733	0.0791941	0	0.00327827	0.00829403		0.00647485	0.0523004
k__Bacteria;p__Planctomycetes;c__Phycisphaerae;o__Phycisphaerales;f__Phycisphaeraceae;g__;s__	0.0052346	0.00137093	0.00162801	0.0204382	0.0399425	0.0143397	0	0.00109276	0		0.00466792	0.00513073
k__Bacteria;p__Planctomycetes;c__Phycisphaerae;o__Pla1;f__;g__;s__	0.0104692	0.00219348	0.00139544	0.0230968	0.0922649	0.0162951	0	0.00118382	0		0.0102393	0.00910292
k__Bacteria;p__Planctomycetes;c__Phycisphaerae;o__S-70;f__;g__;s__	0.00446856	0	0	0.0176134	0.0175187	0.00293312	0	0	0.000685457		0	0
k__Bacteria;p__Planctomycetes;c__Phycisphaerae;o__SHUX583;f__;g__;s__	0	0	0	0	0	0	0	0	0		0.00180694	0
k__Bacteria;p__Planctomycetes;c__Phycisphaerae;o__WD2101;f__;g__;s__	1.57868	0.346296	0.124659	0.490019	0.626467	0.0814754	0.0259417	0.0253155	0.0140519		1.02438	1.14614
k__Bacteria;p__Planctomycetes;c__Phycisphaerae;o__mle1-8;f__;g__;s__	0.00485158	0.0019193	0.000465147	0.015121	0.0105112	0	0	0	0.000891095		0.000451734	0.00761335
k__Bacteria;p__Planctomycetes;c__Pla3;o__;f__;g__;s__	0.00102139	0	0	0.00415411	0.00210224	0.000651803	0	0	0		0	0
k__Bacteria;p__Planctomycetes;c__Pla4;o__;f__;g__;s__	0.00165975	0	0	0.000664657	0.000467164	0	0	0	0.0016451		0	0
k__Bacteria;p__Planctomycetes;c__Planctomycetia;__;__;__;__	0.000255346	0	0	0	0	0.000651803	0	0	0		0	0
k__Bacteria;p__Planctomycetes;c__Planctomycetia;o__B97;f__;g__;s__	0.00255346	0	0	0.00299096	0.0177522	0.00195541	0	0.000455315	0		0	0.000827538
k__Bacteria;p__Planctomycetes;c__Planctomycetia;o__Gemmatales;f__Gemmataceae;__;__	0.000255346	0	0	0.000332329	0	0	0	0	0		0	0
k__Bacteria;p__Planctomycetes;c__Planctomycetia;o__Gemmatales;f__Gemmataceae;g__;s__	0.192531	0.189736	0.201641	0.240274	0.439602	0.801718	0.00370595	0.0458958	0.0594977		0.0805592	0.130916
k__Bacteria;p__Planctomycetes;c__Planctomycetia;o__Gemmatales;f__Gemmataceae;g__Gemmata;s__	0.11082	0.00109674	0.0827961	0.317706	0.536538	0.46995	0.000741191	0.0076493	0.0180275		0.00346329	0.135054
k__Bacteria;p__Planctomycetes;c__Planctomycetia;o__Gemmatales;f__Isosphaeraceae;__;__	0.0019151	0.00137093	0.00186059	0	0	0	0	0	0		0.000903468	0.00182058
k__Bacteria;p__Planctomycetes;c__Planctomycetia;o__Gemmatales;f__Isosphaeraceae;g__;s__	0.158698	0.271992	0.374443	0.0299096	0.200647	0.221939	0.00185298	0.0175752	0.0518206		0.19274	0.179245
k__Bacteria;p__Planctomycetes;c__Planctomycetia;o__Pirellulales;f__Pirellulaceae;__;__	0.0303862	0.000822556	0.00279088	0.01213	0.0630672	0.13362	0	0.00509953	0.0160397		0	0.00264812
k__Bacteria;p__Planctomycetes;c__Planctomycetia;o__Pirellulales;f__Pirellulaceae;g__;s__	0.40217	0.0773202	0.0702371	0.401951	1.20785	0.716006	0.0135267	0.0427086	0.136269		0.130702	0.295928
k__Bacteria;p__Planctomycetes;c__Planctomycetia;o__Pirellulales;f__Pirellulaceae;g__A17;s__	0.0873284	0.000822556	0.0134893	0.162675	0.407134	0.463758	0.000185298	0.0234032	0.0703965		0.00075289	0.0241641
k__Bacteria;p__Planctomycetes;c__Planctomycetia;o__Pirellulales;f__Pirellulaceae;g__Pirellula;s__	0.102777	0	0.00372117	0.197569	0.275627	0.0355233	0	0.0059191	0.00198783		0	0.0220125
k__Bacteria;p__Planctomycetes;c__Planctomycetia;o__Pirellulales;f__Pirellulaceae;g__planctomycete;__	0.00204277	0	0	0.000166164	0.000233582	0	0	0	0.00047982		0	0
k__Bacteria;p__Planctomycetes;c__Planctomycetia;o__Planctomycetales;f__Planctomycetaceae;g__Planctomyces;s__	0.234408	0.0559338	0.542361	0.424051	1.04715	1.61908	0	0.037518	0.0551793		0.00587254	0.157398
k__Bacteria;p__Planctomycetes;c__SBZP_4958;o__;f__;g__;s__	0	0	0	0	0.000467164	0	0	0	0		0	0
k__Bacteria;p__Planctomycetes;c__[Brocadiae];o__Brocadiales;f__Brocadiaceae;__;__	0	0	0	0	0	0.000977705	0	0	0		0	0
k__Bacteria;p__Planctomycetes;c__[Brocadiae];o__Brocadiales;f__Brocadiaceae;g__Candidatus Brocadia;s__	0.000127673	0	0	0	0	0.000977705	0	0	0.00095964		0	0
k__Bacteria;p__Planctomycetes;c__vadinHA49;o__;f__;g__;s__	0.000510693	0	0	0.00116315	0.00280299	0	0	0.000546378	0.00109673		0	0.00165508
k__Bacteria;p__Planctomycetes;c__vadinHA49;o__DH61;f__;g__;s__	0.0278327	0.00712881	0.00279088	0.0307404	0.00934328	0.0146656	0	0.00728505	0.0125439		0.0370422	0.0374047
k__Bacteria;p__Planctomycetes;c__vadinHA49;o__PHOS-HE93;f__;g__;s__	0.00306416	0	0	0.00199397	0.00210224	0.000651803	0	0	0.00562075		0	0
k__Bacteria;p__Planctomycetes;c__vadinHA49;o__PeHg47;f__;g__;s__	0.0014044	0.00329022	0.000232573	0.000664657	0.00817537	0	0	0.000728505	0		0.00120462	0.00231711
k__Bacteria;p__Planctomycetes;c__vadinHA49;o__p04_C01;f__;g__;s__	0.0999681	0.0054837	0	0.0968738	0.0380739	0.00619213	0.0200122	0	0.0122697		0.0293627	0.11089
k__Bacteria;p__Poribacteria;c__;o__;f__;g__;s__	0	0	0	0	0.00957687	0	0	0	0		0	0
k__Bacteria;p__Proteobacteria;__;__;__;__;__	0.134184	0.0337248	0.0237225	0.0992001	0.0775493	0.0322643	0.0390978	0.0790427	0.0714932		0.0129497	0.153922
k__Bacteria;p__Proteobacteria;c__;o__;f__;g__;s__	0.00651133	0.0208381	0.0186059	0.0827498	0.0593299	0.503192	1.02377	0.0236764	0.0530544		0.00722774	0.00711683
k__Bacteria;p__Proteobacteria;c__Alphaproteobacteria;__;__;__;__	0.0472391	0.029612	0.0832612	0.151542	0.138281	0.121235	0.00277947	0.0348772	0.0500384		0.0432159	0.104932
k__Bacteria;p__Proteobacteria;c__Alphaproteobacteria;o__;f__;g__;s__	0.220875	0.15327	1.29683	0.4631	0.194574	0.11211	0.00111179	0.0755823	0.26582		0.163979	0.326877
k__Bacteria;p__Proteobacteria;c__Alphaproteobacteria;o__BD7-3;f__;g__;s__	0.0451963	0.00493533	0.0883778	0.0468583	0.0217231	0.0384564	0	0.0278653	0.0522318		0.00813121	0.0321085
k__Bacteria;p__Proteobacteria;c__Alphaproteobacteria;o__Caulobacterales;__;__;__	0.000255346	0	0	0	0	0	0	0	0		0	0
k__Bacteria;p__Proteobacteria;c__Alphaproteobacteria;o__Caulobacterales;f__;g__;s__	0.000255346	0	0	0.000332329	0.000467164	0.000651803	0	0	0		0	0
k__Bacteria;p__Proteobacteria;c__Alphaproteobacteria;o__Caulobacterales;f__Caulobacteraceae;__;__	0.0787743	0.0139834	0.303043	0.0453629	0.0268619	0.00749574	0	0.00746717	0.0266643		0.028911	0.0531279
k__Bacteria;p__Proteobacteria;c__Alphaproteobacteria;o__Caulobacterales;f__Caulobacteraceae;g__;s__	0.0739228	0.0131609	0.0941922	0.0350607	0.0745127	0.0257462	0.00166768	0.0142058	0.0361921		0.00496907	0.0708372
k__Bacteria;p__Proteobacteria;c__Alphaproteobacteria;o__Caulobacterales;f__Caulobacteraceae;g__Asticcacaulis;__	0.000255346	0	0.00604691	0.000166164	0	0.000325902	0	0	0		0	0.000496523
k__Bacteria;p__Proteobacteria;c__Alphaproteobacteria;o__Caulobacterales;f__Caulobacteraceae;g__Asticcacaulis;s__	0.000383019	0	0.000930293	0.0294111	0.00327015	0.00195541	0	0.000182126	0.00226201		0	0.00562726
k__Bacteria;p__Proteobacteria;c__Alphaproteobacteria;o__Caulobacterales;f__Caulobacteraceae;g__Asticcacaulis;s__biprosthecium	0.0014044	0	0.00162801	0.0255893	0.0245261	0.000977705	0	0.00236764	0.00623766		0	0.010758
k__Bacteria;p__Proteobacteria;c__Alphaproteobacteria;o__Caulobacterales;f__Caulobacteraceae;g__Brevundimonas;s__diminuta	0	0	0	0	0	0.000325902	0	0	0		0.000301156	0
k__Bacteria;p__Proteobacteria;c__Alphaproteobacteria;o__Caulobacterales;f__Caulobacteraceae;g__Mycoplana;s__	0.00344718	0.00137093	0.00162801	0.00282479	0.00327015	0.00325902	0	0.00355146	0.0851338		0.000602312	0.00546175
k__Bacteria;p__Proteobacteria;c__Alphaproteobacteria;o__Caulobacterales;f__Caulobacteraceae;g__Phenylobacterium;s__	0.0348548	0.000274185	0.00581433	0.0348945	0.0873597	0.0544256	0	0.00500847	0.00980204		0.00105405	0.0259847
k__Bacteria;p__Proteobacteria;c__Alphaproteobacteria;o__Ellin329;f__;g__;s__	0.236068	0.422245	0.964016	0.43103	0.818472	0.247685	0.0239034	0.0345129	0.132019		0.263963	0.20225
k__Bacteria;p__Proteobacteria;c__Alphaproteobacteria;o__Kiloniellales;f__;g__;s__	0.000383019	0	0.000930293	0.000332329	0	0	0	0.000182126	0		0	0
k__Bacteria;p__Proteobacteria;c__Alphaproteobacteria;o__RF32;f__;g__;s__	0	0	0	0.000996986	0.00350373	0.00130361	0	0.00254977	0.00527802		0.000150578	0.000331015
k__Bacteria;p__Proteobacteria;c__Alphaproteobacteria;o__Rhizobiales;__;__;__	0.126013	0.010419	0.162336	0.29328	0.232414	0.314495	0.00111179	0.0444388	0.0841742		0.00436676	0.18752
k__Bacteria;p__Proteobacteria;c__Alphaproteobacteria;o__Rhizobiales;f__;g__;s__	0.0694542	0.00438696	0.0802378	0.431695	1.24359	2.05774	0.000555893	0.0478081	0.058401		0.00481849	0.0908637
k__Bacteria;p__Proteobacteria;c__Alphaproteobacteria;o__Rhizobiales;f__Aurantimonadaceae;g__;s__	0.0014044	0	0.00116287	0.00166164	0.00280299	0.00162951	0	0.00191232	0.0016451		0	0
k__Bacteria;p__Proteobacteria;c__Alphaproteobacteria;o__Rhizobiales;f__Bartonellaceae;g__;s__	0.000255346	0	0	0	0	0	0	0	0		0	0
k__Bacteria;p__Proteobacteria;c__Alphaproteobacteria;o__Rhizobiales;f__Beijerinckiaceae;g__;s__	0.00753272	0.00164511	0.00534919	0.0235953	0.0280299	0.00586623	0	0.00273189	0.00226201		0.000150578	0.0127441
k__Bacteria;p__Proteobacteria;c__Alphaproteobacteria;o__Rhizobiales;f__Beijerinckiaceae;g__Beijerinckia;s__	0	0	0.000465147	0.000166164	0	0.000977705	0	0	0		0	0.00165508
k__Bacteria;p__Proteobacteria;c__Alphaproteobacteria;o__Rhizobiales;f__Bradyrhizobiaceae;__;__	0.00625598	0	0.00279088	0.0146225	0.0224239	0.0772387	0	0.00100169	0.000754003		0	0.00165508
k__Bacteria;p__Proteobacteria;c__Alphaproteobacteria;o__Rhizobiales;f__Bradyrhizobiaceae;g__;s__	0.00127673	0	0.00069772	0.0317374	0.0581619	0.0625731	0	0.00309614	0.00191928		0	0.00976495
k__Bacteria;p__Proteobacteria;c__Alphaproteobacteria;o__Rhizobiales;f__Bradyrhizobiaceae;g__Balneimonas;s__	0.00395787	0	0	0	0.00163507	0.000325902	0	0	0.00219346		0	0
k__Bacteria;p__Proteobacteria;c__Alphaproteobacteria;o__Rhizobiales;f__Bradyrhizobiaceae;g__Bosea;s__genosp.	0.0052346	0	0.0034886	0.0191089	0.0317672	0.010103	0.000185298	0.00646548	0.0154228		0.000150578	0.00364117
k__Bacteria;p__Proteobacteria;c__Alphaproteobacteria;o__Rhizobiales;f__Bradyrhizobiaceae;g__Bradyrhizobium;s__	0.394127	0.00658044	0.593062	0.243763	0.611051	0.662884	0.000185298	0.0228568	0.0645701		0.00286098	0.351869
k__Bacteria;p__Proteobacteria;c__Alphaproteobacteria;o__Rhizobiales;f__Brucellaceae;g__;s__	0	0	0	0	0	0	0	0.000273189	0.000205637		0	0
k__Bacteria;p__Proteobacteria;c__Alphaproteobacteria;o__Rhizobiales;f__Brucellaceae;g__Ochrobactrum;s__	0.0233642	0.0123383	0.0290717	0.00631424	0.00420448	0.00847344	0.00148238	0.00409784	0.00335874		0.0389997	0.00612378
k__Bacteria;p__Proteobacteria;c__Alphaproteobacteria;o__Rhizobiales;f__Hyphomicrobiaceae;__;__	0.00676668	0	0	0.00365561	0.021256	0.00228131	0	9.10631e-05	0		0	0
k__Bacteria;p__Proteobacteria;c__Alphaproteobacteria;o__Rhizobiales;f__Hyphomicrobiaceae;g__;s__	0.0440472	0.071014	0.0100007	0.0543357	0.110017	0.0609436	0.000555893	0.0119293	0.0383856		0.0013552	0.0109235
k__Bacteria;p__Proteobacteria;c__Alphaproteobacteria;o__Rhizobiales;f__Hyphomicrobiaceae;g__Devosia;s__	0.0566869	0.00109674	0.0104658	0.277162	0.146923	0.0469298	0.000370595	0.0295044	0.0357123		0.00165636	0.103608
k__Bacteria;p__Proteobacteria;c__Alphaproteobacteria;o__Rhizobiales;f__Hyphomicrobiaceae;g__Hyphomicrobium;s__	0.0711139	0.000274185	0.0130241	0.403447	0.388681	0.221613	0	0.0243138	0.0540826		0	0.0405494
k__Bacteria;p__Proteobacteria;c__Alphaproteobacteria;o__Rhizobiales;f__Hyphomicrobiaceae;g__Parvibaculum;s__	0.00102139	0	0.00209316	0.0104684	0.0065403	0.00325902	0	0.000637441	0.00212492		0	0.00066203
k__Bacteria;p__Proteobacteria;c__Alphaproteobacteria;o__Rhizobiales;f__Hyphomicrobiaceae;g__Pedomicrobium;s__	0.0108522	0	0.000465147	0.0260878	0.0238254	0.0172728	0	0.00200339	0.00233055		0	0.00182058
k__Bacteria;p__Proteobacteria;c__Alphaproteobacteria;o__Rhizobiales;f__Hyphomicrobiaceae;g__Rhodoplanes;s__	0.477498	0.00685463	0.359326	1.08821	0.888079	1.57313	0.000926489	0.0500847	0.214754		0.00587254	0.365275
k__Bacteria;p__Proteobacteria;c__Alphaproteobacteria;o__Rhizobiales;f__Hyphomicrobiaceae;g__Rhodoplanes;s__elegans	0.000255346	0	0	0	0.000467164	0	0	0	0		0	0
k__Bacteria;p__Proteobacteria;c__Alphaproteobacteria;o__Rhizobiales;f__Methylobacteriaceae;g__;s__	0.000255346	0	0	0	0.000467164	0	0	0	0		0	0
k__Bacteria;p__Proteobacteria;c__Alphaproteobacteria;o__Rhizobiales;f__Methylobacteriaceae;g__Methylobacterium;s__	0.00370252	0.00054837	0.00767492	0.0207705	0.025694	0.00879935	0	0.00737611	0.00349583		0.000301156	0.00926842
k__Bacteria;p__Proteobacteria;c__Alphaproteobacteria;o__Rhizobiales;f__Methylocystaceae;__;__	0.00217044	0	0.00418632	0.0194412	0.0112119	0.0971187	0	0.00136595	0.00130237		0	0.0044687
k__Bacteria;p__Proteobacteria;c__Alphaproteobacteria;o__Rhizobiales;f__Methylocystaceae;g__;s__	0.519374	0.35507	0.671672	0.0197736	0.0611985	0.0221613	0.00203828	0.0066476	0.120161		0.444355	0.470704
k__Bacteria;p__Proteobacteria;c__Alphaproteobacteria;o__Rhizobiales;f__Methylocystaceae;g__Methylopila;s__	0.0019151	0	0.000232573	0	0.000233582	0	0	0.000273189	0		0	0
k__Bacteria;p__Proteobacteria;c__Alphaproteobacteria;o__Rhizobiales;f__Methylocystaceae;g__Methylosinus;s__	0.00574529	0.0254992	0.036514	0.00182781	0.0411104	0.0244426	0	0.00355146	0.0133664		0.0504436	0.00711683
k__Bacteria;p__Proteobacteria;c__Alphaproteobacteria;o__Rhizobiales;f__Methylocystaceae;g__Pleomorphomonas;s__	0.00242579	0	0	0.00282479	0.000467164	0	0	0.00163914	0.00137091		0	0.00115855
k__Bacteria;p__Proteobacteria;c__Alphaproteobacteria;o__Rhizobiales;f__Phyllobacteriaceae;__;__	0.00114906	0	0.000232573	0	0.000700746	0.000977705	0	0.00154807	0.00109673		0	0
k__Bacteria;p__Proteobacteria;c__Alphaproteobacteria;o__Rhizobiales;f__Phyllobacteriaceae;g__;s__	0.0325567	0	0.000232573	0.00797589	0.0121463	0.00749574	0	0.00810461	0.00795131		0	0.00281363
k__Bacteria;p__Proteobacteria;c__Alphaproteobacteria;o__Rhizobiales;f__Phyllobacteriaceae;g__Mesorhizobium;s__	0.0251516	0	0.000930293	0.00116315	0.00327015	0.00195541	0	0.000455315	0		0	0
k__Bacteria;p__Proteobacteria;c__Alphaproteobacteria;o__Rhizobiales;f__Phyllobacteriaceae;g__Phyllobacterium;s__	0.000127673	0	0	0	0	0.000651803	0	0	6.85457e-05		0	0
k__Bacteria;p__Proteobacteria;c__Alphaproteobacteria;o__Rhizobiales;f__Rhizobiaceae;__;__	0.00804341	0	0.000232573	0.00481876	0.00303657	0.00195541	0	0.00163914	0.00191928		0.000150578	0.00066203
k__Bacteria;p__Proteobacteria;c__Alphaproteobacteria;o__Rhizobiales;f__Rhizobiaceae;g__;s__	0.000255346	0	0	0.000830821	0.00116791	0	0	0.000182126	0		0	0.000331015
k__Bacteria;p__Proteobacteria;c__Alphaproteobacteria;o__Rhizobiales;f__Rhizobiaceae;g__Agrobacterium;__	0	0	0	0.000332329	0	0	0	0	0		0	0
k__Bacteria;p__Proteobacteria;c__Alphaproteobacteria;o__Rhizobiales;f__Rhizobiaceae;g__Agrobacterium;s__	0.00383019	0.000274185	0.00627948	0.0272509	0.00630672	0.00814754	0.000741191	0.00965269	0.0183017		0.000451734	0.00761335
k__Bacteria;p__Proteobacteria;c__Alphaproteobacteria;o__Rhizobiales;f__Rhizobiaceae;g__Kaistia;s__	0.00625598	0	0.00209316	0.00897287	0.0322343	0.00782164	0	0.00409784	0.000754003		0.00075289	0.00761335
k__Bacteria;p__Proteobacteria;c__Alphaproteobacteria;o__Rhizobiales;f__Rhizobiaceae;g__Rhizobium;__	0.000255346	0	0	0.000996986	0.000233582	0	0	0.00154807	0		0	0.000331015
k__Bacteria;p__Proteobacteria;c__Alphaproteobacteria;o__Rhizobiales;f__Rhizobiaceae;g__Rhizobium;s__	0.00778806	0.000822556	0.000465147	0.0319035	0.00583955	0.00228131	0	0.00865099	0.0064433		0	0.0021516
k__Bacteria;p__Proteobacteria;c__Alphaproteobacteria;o__Rhizobiales;f__Rhodobiaceae;g__Afifella;s__	0.00114906	0	0	0.000664657	0	0.000977705	0	0.000182126	0.00191928		0	0
k__Bacteria;p__Proteobacteria;c__Alphaproteobacteria;o__Rhizobiales;f__Xanthobacteraceae;g__;s__	0.000893712	0	0	0.000332329	0	0	0	0	0.00143946		0	0
k__Bacteria;p__Proteobacteria;c__Alphaproteobacteria;o__Rhizobiales;f__Xanthobacteraceae;g__Labrys;s__	0.00893712	0	0.000930293	0.000830821	0.00163507	0	0	0.000728505	0		0	0.00496523
k__Bacteria;p__Proteobacteria;c__Alphaproteobacteria;o__Rhodobacterales;f__Hyphomonadaceae;g__;s__	0.126141	0.000822556	0.0218619	0.825172	0.17542	0.0283534	0	0.00737611	0.0288578		0.000301156	0.0792781
k__Bacteria;p__Proteobacteria;c__Alphaproteobacteria;o__Rhodobacterales;f__Hyphomonadaceae;g__Hyphomonas;s__	0.00114906	0	0	0	0	0	0	0	0		0	0
k__Bacteria;p__Proteobacteria;c__Alphaproteobacteria;o__Rhodobacterales;f__Rhodobacteraceae;__;__	0.000766039	0	0	0.00249246	0.00864254	0.00162951	0	0.00291402	0.00116528		0	0
k__Bacteria;p__Proteobacteria;c__Alphaproteobacteria;o__Rhodobacterales;f__Rhodobacteraceae;g__;s__	0.000893712	0	0	0	0	0	0	0	0		0	0
k__Bacteria;p__Proteobacteria;c__Alphaproteobacteria;o__Rhodobacterales;f__Rhodobacteraceae;g__Amaricoccus;s__	0.0629429	0.000274185	0.000465147	0.000498493	0.00350373	0.00130361	0	0.000455315	0.00150801		0	0
k__Bacteria;p__Proteobacteria;c__Alphaproteobacteria;o__Rhodobacterales;f__Rhodobacteraceae;g__Anaerospora;s__	0.00268114	0	0	0.000332329	0.000934328	0.000651803	0	0.00127488	0		0.000301156	0
k__Bacteria;p__Proteobacteria;c__Alphaproteobacteria;o__Rhodobacterales;f__Rhodobacteraceae;g__Loktanella;s__	0.000510693	0	0	0	0.000467164	0	0	0	0		0	0
k__Bacteria;p__Proteobacteria;c__Alphaproteobacteria;o__Rhodobacterales;f__Rhodobacteraceae;g__Octadecabacter;s__antarcticus	0	0	0	0	0	0.000651803	0	0	0		0	0
k__Bacteria;p__Proteobacteria;c__Alphaproteobacteria;o__Rhodobacterales;f__Rhodobacteraceae;g__Paracoccus;__	0	0	0	0.000332329	0	0.000651803	0	0.000910631	0		0	0
k__Bacteria;p__Proteobacteria;c__Alphaproteobacteria;o__Rhodobacterales;f__Rhodobacteraceae;g__Paracoccus;s__	0.000127673	0.000822556	0	0.000498493	0.00677388	0.0192282	0	0.00273189	0.00116528		0	0
k__Bacteria;p__Proteobacteria;c__Alphaproteobacteria;o__Rhodobacterales;f__Rhodobacteraceae;g__Rhodobaca;s__	0.00995851	0	0	0.00216014	0.000700746	0	0	0.000910631	0.00150801		0	0
k__Bacteria;p__Proteobacteria;c__Alphaproteobacteria;o__Rhodobacterales;f__Rhodobacteraceae;g__Rhodobacter;s__	0.107373	0.00109674	0.0102332	0.370713	0.318372	0.147308	0	0.0224015	0.0100077		0.000150578	0.153757
k__Bacteria;p__Proteobacteria;c__Alphaproteobacteria;o__Rhodobacterales;f__Rhodobacteraceae;g__Rubellimicrobium;s__	0.000127673	0	0	0.000166164	0.00724105	0	0	0.00100169	0.00253619		0	0
k__Bacteria;p__Proteobacteria;c__Alphaproteobacteria;o__Rhodospirillales;__;__;__	0.000510693	0.000822556	0.00116287	0.0591545	0.00934328	0.0479075	0	0.00191232	0.000822549		0.00120462	0.00182058
k__Bacteria;p__Proteobacteria;c__Alphaproteobacteria;o__Rhodospirillales;f__;g__;s__	0.0330673	0	0	0.000332329	0.00467164	0.000977705	0	0.00109276	0.00095964		0	0
k__Bacteria;p__Proteobacteria;c__Alphaproteobacteria;o__Rhodospirillales;f__Acetobacteraceae;__;__	0.00791574	0.051821	0.0637251	0.000664657	0.0112119	0.00130361	0.00148238	0.00455315	0.0200154		0.02605	0.00926842
k__Bacteria;p__Proteobacteria;c__Alphaproteobacteria;o__Rhodospirillales;f__Acetobacteraceae;g__;s__	3.29384	8.99327	8.68708	0.319866	0.310197	0.255507	0.537178	0.511228	2.25694		8.41098	2.96705
k__Bacteria;p__Proteobacteria;c__Alphaproteobacteria;o__Rhodospirillales;f__Acetobacteraceae;g__Acetobacter;s__	0	0	0	0	0	0	0	0.000364252	0		0	0.000827538
k__Bacteria;p__Proteobacteria;c__Alphaproteobacteria;o__Rhodospirillales;f__Acetobacteraceae;g__Acidiphilium;s__	0.0310246	0.976099	0.38956	0.000996986	0.00210224	0.000325902	0.146941	0.153806	5.59676		4.67951	0.0244951
k__Bacteria;p__Proteobacteria;c__Alphaproteobacteria;o__Rhodospirillales;f__Acetobacteraceae;g__Acidisoma;s__	0	0.000822556	0	0	0	0	0	0	6.85457e-05		0	0
k__Bacteria;p__Proteobacteria;c__Alphaproteobacteria;o__Rhodospirillales;f__Acetobacteraceae;g__Acidisphaera;__	0	0	0	0	0	0	0	0	0		0.000451734	0
k__Bacteria;p__Proteobacteria;c__Alphaproteobacteria;o__Rhodospirillales;f__Acetobacteraceae;g__Acidisphaera;s__	0	0.000822556	0.00069772	0	0	0	0	0	0.000411274		0.00120462	0
k__Bacteria;p__Proteobacteria;c__Alphaproteobacteria;o__Rhodospirillales;f__Acetobacteraceae;g__Acidocella;s__	0.247303	1.05506	1.07588	0.000332329	0.00490522	0.00456262	0.144532	0.184494	3.07434		1.20477	0.212677
k__Bacteria;p__Proteobacteria;c__Alphaproteobacteria;o__Rhodospirillales;f__Acetobacteraceae;g__Gluconobacter;s__	0	0	0	0	0	0	0	0	0.000274183		0	0
k__Bacteria;p__Proteobacteria;c__Alphaproteobacteria;o__Rhodospirillales;f__Acetobacteraceae;g__Roseococcus;s__	0.0019151	0	0	0.000332329	0.00981045	0	0	0	0.000685457		0.000150578	0.000827538
k__Bacteria;p__Proteobacteria;c__Alphaproteobacteria;o__Rhodospirillales;f__Acetobacteraceae;g__Roseomonas;__	0.000255346	0	0	0	0	0	0	0	0		0	0
k__Bacteria;p__Proteobacteria;c__Alphaproteobacteria;o__Rhodospirillales;f__Acetobacteraceae;g__Roseomonas;s__	0.000127673	0.000822556	0	0.000166164	0.000700746	0	0	0	0		0.000150578	0
k__Bacteria;p__Proteobacteria;c__Alphaproteobacteria;o__Rhodospirillales;f__Rhodospirillaceae;__;__	0.00370252	0.00356441	0.00534919	0.000830821	0	0	0.0402096	0.00355146	0.00157655		0.00225867	0.00364117
k__Bacteria;p__Proteobacteria;c__Alphaproteobacteria;o__Rhodospirillales;f__Rhodospirillaceae;g__;s__	0.37587	0.088836	1.13054	0.765187	0.414375	0.973142	0.0120444	0.037518	0.149704		0.036741	0.307182
k__Bacteria;p__Proteobacteria;c__Alphaproteobacteria;o__Rhodospirillales;f__Rhodospirillaceae;g__Azospirillum;s__	0.000766039	0.00054837	0.00279088	0.00199397	0.000233582	0	0	0.00236764	0.00123382		0.000150578	0.00496523
k__Bacteria;p__Proteobacteria;c__Alphaproteobacteria;o__Rhodospirillales;f__Rhodospirillaceae;g__Inquilinus;s__	0	0	0	0.00116315	0.00186866	0.00162951	0	0.000182126	0		0.000150578	0
k__Bacteria;p__Proteobacteria;c__Alphaproteobacteria;o__Rhodospirillales;f__Rhodospirillaceae;g__Magnetospirillum;s__	0.00280881	0.00877393	0.0188384	0.00249246	0	0	0	0.000182126	0.00287892		0.0182199	0.0066203
k__Bacteria;p__Proteobacteria;c__Alphaproteobacteria;o__Rhodospirillales;f__Rhodospirillaceae;g__Novispirillum;s__	0	0	0.00139544	0	0	0	0	0.000546378	0		0	0
k__Bacteria;p__Proteobacteria;c__Alphaproteobacteria;o__Rhodospirillales;f__Rhodospirillaceae;g__Phaeospirillum;s__	0.000383019	0	0	0.00897287	0.0039709	0	0	0.000637441	0.00246765		0	0.00463421
k__Bacteria;p__Proteobacteria;c__Alphaproteobacteria;o__Rhodospirillales;f__Rhodospirillaceae;g__Skermanella;s__	0.0019151	0	0.000465147	0	0.00583955	0	0	0.000182126	0		0	0
k__Bacteria;p__Proteobacteria;c__Alphaproteobacteria;o__Rhodospirillales;f__Rhodospirillaceae;g__Telmatospirillum;s__	0.0501756	0.0175479	0.176988	0.00149548	0.000934328	0.000325902	0	0.00191232	0.00596348		0.0114439	0.0486592
k__Bacteria;p__Proteobacteria;c__Alphaproteobacteria;o__Rickettsiales;__;__;__	0.00280881	0.00054837	0.0111635	0.0134593	0.00280299	0.00228131	0	0.0107454	0.0125439		0.00150578	0.00364117
k__Bacteria;p__Proteobacteria;c__Alphaproteobacteria;o__Rickettsiales;f__;g__;s__	0.159974	0.297491	1.02611	0.271512	0.264649	0.201081	0.00648542	1.10314	0.460902		0.411529	0.171466
k__Bacteria;p__Proteobacteria;c__Alphaproteobacteria;o__Rickettsiales;f__Anaplasmataceae;g__Neorickettsia;s__	0	0	0.00069772	0.00116315	0	0	0	0.000364252	0		0	0
k__Bacteria;p__Proteobacteria;c__Alphaproteobacteria;o__Rickettsiales;f__Holosporaceae;g__;s__	0.000510693	0.00109674	0.00186059	0	0	0	0.000370595	0.0148433	0.00171364		0.00210809	0.000993045
k__Bacteria;p__Proteobacteria;c__Alphaproteobacteria;o__Rickettsiales;f__Rickettsiaceae;__;__	0	0	0.00069772	0	0.000700746	0.00162951	0	0	0		0.00105405	0
k__Bacteria;p__Proteobacteria;c__Alphaproteobacteria;o__Rickettsiales;f__Rickettsiaceae;g__;s__	0.0769869	0.163689	0.409562	0.0686259	0.0976373	0.0492112	0.00648542	0.387291	0.144426		0.17467	0.11089
k__Bacteria;p__Proteobacteria;c__Alphaproteobacteria;o__Rickettsiales;f__Rickettsiaceae;g__Rickettsia;__	0	0	0	0	0.000700746	0	0	0	0		0	0
k__Bacteria;p__Proteobacteria;c__Alphaproteobacteria;o__Rickettsiales;f__Rickettsiaceae;g__Rickettsia;s__	0.0245132	0.0211123	0.0783772	0.00797589	0.00770821	0.00554033	0.00111179	0.00327827	0.0152857		0.0219844	0.0191989
k__Bacteria;p__Proteobacteria;c__Alphaproteobacteria;o__Rickettsiales;f__Rickettsiaceae;g__Wolbachia;s__	0	0	0.0176756	0	0	0	0	0	0		0.00165636	0
k__Bacteria;p__Proteobacteria;c__Alphaproteobacteria;o__Rickettsiales;f__mitochondria;__;__	0.00178742	0.0334506	0.0179081	0.0181119	0.00303657	0	0	0	0		0.00692658	0.00066203
k__Bacteria;p__Proteobacteria;c__Alphaproteobacteria;o__Rickettsiales;f__mitochondria;g__;s__	0.000255346	0.0019193	0	0	0	0	0	0	0		0	0
k__Bacteria;p__Proteobacteria;c__Alphaproteobacteria;o__Rickettsiales;f__mitochondria;g__Acanthamoeba;s__tubiashi	0	0	0	0	0	0	0	0.000637441	0		0	0
k__Bacteria;p__Proteobacteria;c__Alphaproteobacteria;o__Rickettsiales;f__mitochondria;g__Angiopteris;s__lygodiifolia	0	0	0	0.00116315	0	0	0	0	0		0	0
k__Bacteria;p__Proteobacteria;c__Alphaproteobacteria;o__Rickettsiales;f__mitochondria;g__Malawimonas;s__jakobiformis	0	0	0	0	0.00233582	0.00228131	0	0	0		0	0
k__Bacteria;p__Proteobacteria;c__Alphaproteobacteria;o__Rickettsiales;f__mitochondria;g__Raphanus;s__sativus	0	0	0	0	0	0	0	0	0.000891095		0	0
k__Bacteria;p__Proteobacteria;c__Alphaproteobacteria;o__Rickettsiales;f__mitochondria;g__Reclinomonas;s__americana	0	0	0	0.000498493	0	0.000651803	0	0	0		0	0
k__Bacteria;p__Proteobacteria;c__Alphaproteobacteria;o__Sphingomonadales;__;__;__	0.0435365	0	0.0137218	0.103354	0.228677	0.0638767	0	0.00719398	0.00987059		0.0027104	0.0625619
k__Bacteria;p__Proteobacteria;c__Alphaproteobacteria;o__Sphingomonadales;f__;g__;s__	0.0242579	0	0.000930293	0.00664657	0.00794179	0.00749574	0.000741191	0.00118382	0.00445547		0	0.00066203
k__Bacteria;p__Proteobacteria;c__Alphaproteobacteria;o__Sphingomonadales;f__Erythrobacteraceae;__;__	0	0	0	0.000498493	0	0	0	0	0		0	0
k__Bacteria;p__Proteobacteria;c__Alphaproteobacteria;o__Sphingomonadales;f__Erythrobacteraceae;g__;s__	0.0439196	0	0	0.00166164	0.00864254	0.00554033	0	9.10631e-05	0.00123382		0	0.00066203
k__Bacteria;p__Proteobacteria;c__Alphaproteobacteria;o__Sphingomonadales;f__Erythrobacteraceae;g__Lutibacterium;s__	0.00127673	0	0.000232573	0.000166164	0.00140149	0	0	0	0		0	0
k__Bacteria;p__Proteobacteria;c__Alphaproteobacteria;o__Sphingomonadales;f__Sphingomonadaceae;__;__	0.0809448	0.00137093	0.0069772	0.22482	0.112587	0.0775646	0	0.0104723	0.00754003		0.0013552	0.124958
k__Bacteria;p__Proteobacteria;c__Alphaproteobacteria;o__Sphingomonadales;f__Sphingomonadaceae;g__;s__	0.0223428	0.00054837	0.00767492	0.0842453	0.0315336	0.0153174	0	0.00282296	0.00562075		0	0.0367427
k__Bacteria;p__Proteobacteria;c__Alphaproteobacteria;o__Sphingomonadales;f__Sphingomonadaceae;g__Kaistobacter;s__	0.111203	0.00164511	0.00627948	0.0117977	0.0560597	0.0329161	0	0.00118382	0.00575784		0.000602312	0.00380667
k__Bacteria;p__Proteobacteria;c__Alphaproteobacteria;o__Sphingomonadales;f__Sphingomonadaceae;g__Novosphingobium;s__	0.140951	0.007403	0.0932619	0.666983	0.749331	0.326553	0.000185298	0.0322363	0.0203581		0.00346329	0.0906981
k__Bacteria;p__Proteobacteria;c__Alphaproteobacteria;o__Sphingomonadales;f__Sphingomonadaceae;g__Sphingobium;s__	0.00574529	0.00054837	0.00139544	0.0305742	0.0392418	0.0130361	0	0.0017302	0.00623766		0	0.0438595
k__Bacteria;p__Proteobacteria;c__Alphaproteobacteria;o__Sphingomonadales;f__Sphingomonadaceae;g__Sphingomonas;__	0.000127673	0	0.00162801	0.000996986	0.00163507	0.00456262	0	0.00236764	0.000616912		0.000301156	0.000165508
k__Bacteria;p__Proteobacteria;c__Alphaproteobacteria;o__Sphingomonadales;f__Sphingomonadaceae;g__Sphingomonas;s__	0.0459623	0.00520952	0.0711674	0.186769	0.0712425	0.0831049	0.00111179	0.0619229	0.109193		0.0118957	0.0733198
k__Bacteria;p__Proteobacteria;c__Alphaproteobacteria;o__Sphingomonadales;f__Sphingomonadaceae;g__Sphingomonas;s__azotifigens	0	0	0	0	0	0	0	0.000182126	0		0	0
k__Bacteria;p__Proteobacteria;c__Alphaproteobacteria;o__Sphingomonadales;f__Sphingomonadaceae;g__Sphingomonas;s__wittichii	0.0358762	0.00054837	0.0120938	0.0352268	0.0684396	0.0280275	0.000741191	0.00828674	0.0112415		0.00240925	0.00959944
k__Bacteria;p__Proteobacteria;c__Alphaproteobacteria;o__Sphingomonadales;f__Sphingomonadaceae;g__Sphingopyxis;s__	0.00153208	0.000822556	0	0.000332329	0.000934328	0	0	0	0		0.000301156	0
k__Bacteria;p__Proteobacteria;c__Alphaproteobacteria;o__Sphingomonadales;f__Sphingomonadaceae;g__Sphingopyxis;s__alaskensis	0.00242579	0	0	0.00265863	0.000700746	0	0	0	0		0.00150578	0
k__Bacteria;p__Proteobacteria;c__Alphaproteobacteria;o__Sphingomonadales;f__Sphingomonadaceae;g__Zymomonas;s__	0.00727737	0.00054837	0.00279088	0.00265863	0.0219567	0.013362	0	0.00236764	0		0	0.00513073
k__Bacteria;p__Proteobacteria;c__Betaproteobacteria;__;__;__;__	0.383019	0.0937713	0.206525	0.362404	0.215596	0.857447	0.0561452	0.407963	0.541169		0.228427	0.501984
k__Bacteria;p__Proteobacteria;c__Betaproteobacteria;o__;f__;g__;s__	0.952314	0.127222	0.986576	4.04461	2.16671	5.13784	0.0322418	0.0198517	0.071973		0.0277063	1.44339
k__Bacteria;p__Proteobacteria;c__Betaproteobacteria;o__A21b;f__EB1003;g__;s__	0.04609	0.000274185	0.00139544	0.00481876	0.00537239	0.16621	0	0.00145701	0.000411274		0	0.000496523
k__Bacteria;p__Proteobacteria;c__Betaproteobacteria;o__A21b;f__UD5;g__;s__	0.0614108	0.00054837	0.00255831	0.308567	0.16234	0.0211836	0.000370595	0.000546378	0		0	0.0137371
k__Bacteria;p__Proteobacteria;c__Betaproteobacteria;o__Burkholderiales;__;__;__	0.101883	0.00712881	0.126055	0.0237615	0.0439134	0.0234649	0.00667072	0.0255887	0.0615541		0.00301156	0.0863949
k__Bacteria;p__Proteobacteria;c__Betaproteobacteria;o__Burkholderiales;f__;g__;s__	0.129461	0.0263218	0.0104658	0.109502	0.0817537	0.0107548	0.000370595	0.00200339	0.00699166		0.0114439	0.16799
k__Bacteria;p__Proteobacteria;c__Betaproteobacteria;o__Burkholderiales;f__Alcaligenaceae;__;__	0	0	0	0.000498493	0	0.000651803	0	0.000273189	0.000822549		0	0
k__Bacteria;p__Proteobacteria;c__Betaproteobacteria;o__Burkholderiales;f__Alcaligenaceae;g__;s__	0.159208	0.0019193	0.0232573	0.0216014	0.0205552	0.00749574	0	0.0093795	0.00500384		0	0.117179
k__Bacteria;p__Proteobacteria;c__Betaproteobacteria;o__Burkholderiales;f__Alcaligenaceae;g__Achromobacter;s__	0	0	0	0.000332329	0.000467164	0.00130361	0.000185298	0.000364252	0.00397565		0.000451734	0
k__Bacteria;p__Proteobacteria;c__Betaproteobacteria;o__Burkholderiales;f__Alcaligenaceae;g__Alcaligenes;s__faecalis	0	0	0	0.000830821	0	0.000651803	0	0	0.000205637		0	0
k__Bacteria;p__Proteobacteria;c__Betaproteobacteria;o__Burkholderiales;f__Alcaligenaceae;g__Oligella;s__	0	0	0	0	0	0	0	0	0.000274183		0	0
k__Bacteria;p__Proteobacteria;c__Betaproteobacteria;o__Burkholderiales;f__Alcaligenaceae;g__Pigmentiphaga;s__	0.000255346	0.00137093	0	0.000332329	0	0.000325902	0	0	0		0	0
k__Bacteria;p__Proteobacteria;c__Betaproteobacteria;o__Burkholderiales;f__Alcaligenaceae;g__Sutterella;s__	0	0	0	0	0	0.000651803	0	0.000546378	0.00925367		0	0
k__Bacteria;p__Proteobacteria;c__Betaproteobacteria;o__Burkholderiales;f__Burkholderiaceae;__;__	0	0.00164511	0.00302345	0	0.000467164	0	0	0.00218551	0.00287892		0	0.000331015
k__Bacteria;p__Proteobacteria;c__Betaproteobacteria;o__Burkholderiales;f__Burkholderiaceae;g__;s__	0.000638366	0.000274185	0.00186059	0.000332329	0.00280299	0.000977705	0	0	0		0	0.000165508
k__Bacteria;p__Proteobacteria;c__Betaproteobacteria;o__Burkholderiales;f__Burkholderiaceae;g__Burkholderia;s__	0.0214491	0	0.00395375	0.00398794	0.0025694	0.00260721	0	0.000455315	0.00102819		0	0.0162197
k__Bacteria;p__Proteobacteria;c__Betaproteobacteria;o__Burkholderiales;f__Burkholderiaceae;g__Burkholderia;s__andropogonis	0	0	0.000465147	0	0	0	0	0	0		0	0
k__Bacteria;p__Proteobacteria;c__Betaproteobacteria;o__Burkholderiales;f__Comamonadaceae;__;__	0.522822	0.105013	0.37328	1.22247	0.656833	0.250292	0.157874	0.339665	2.10799		0.208852	1.13969
k__Bacteria;p__Proteobacteria;c__Betaproteobacteria;o__Burkholderiales;f__Comamonadaceae;g__;s__	0.00906479	0.00438696	0.0418632	0.0387163	0.018453	0.0456262	0	0.00801355	0.0292005		0.00361387	0.020854
k__Bacteria;p__Proteobacteria;c__Betaproteobacteria;o__Burkholderiales;f__Comamonadaceae;g__Comamonas;s__	0.000638366	0.000822556	0	0.00432027	0.00583955	0.00260721	0	0.00109276	0.00527802		0.00105405	0.00198609
k__Bacteria;p__Proteobacteria;c__Betaproteobacteria;o__Burkholderiales;f__Comamonadaceae;g__Delftia;s__	0	0.000274185	0	0	0	0.00716984	0.00166768	0.00282296	0.0257732		0	0.00231711
k__Bacteria;p__Proteobacteria;c__Betaproteobacteria;o__Burkholderiales;f__Comamonadaceae;g__Diaphorobacter;s__	0	0	0	0	0	0	0	0.000455315	0.000411274		0	0
k__Bacteria;p__Proteobacteria;c__Betaproteobacteria;o__Burkholderiales;f__Comamonadaceae;g__Hydrogenophaga;s__	0.0019151	0.00246767	0.00255831	0.00448644	0.00327015	0.00391082	0	0.00227658	0.00699166		0.00075289	0.00198609
k__Bacteria;p__Proteobacteria;c__Betaproteobacteria;o__Burkholderiales;f__Comamonadaceae;g__Hylemonella;s__	0.00472391	0	0.000465147	0.00963753	0.00490522	0	0	0.000273189	0		0.000150578	0.0043032
k__Bacteria;p__Proteobacteria;c__Betaproteobacteria;o__Burkholderiales;f__Comamonadaceae;g__Leptothrix;s__	0.000766039	0	0.00790749	0.0752724	0.0123799	0.00749574	0	0.000364252	0.00349583		0.0013552	0.0251571
k__Bacteria;p__Proteobacteria;c__Betaproteobacteria;o__Burkholderiales;f__Comamonadaceae;g__Limnobacter;s__	0.000255346	0	0.00069772	0	0	0.000651803	0	0.000273189	0		0	0.000993045
k__Bacteria;p__Proteobacteria;c__Betaproteobacteria;o__Burkholderiales;f__Comamonadaceae;g__Limnohabitans;__	0	0	0	0	0	0	0	0.000273189	0		0	0
k__Bacteria;p__Proteobacteria;c__Betaproteobacteria;o__Burkholderiales;f__Comamonadaceae;g__Limnohabitans;s__	0.000255346	0	0.00139544	0.00864054	0.0149493	0.00619213	0	0.00391571	0.0023991		0.000903468	0.00844089
k__Bacteria;p__Proteobacteria;c__Betaproteobacteria;o__Burkholderiales;f__Comamonadaceae;g__Methylibium;s__	0.41315	0.00329022	0.401887	0.501484	0.758207	0.396948	0.000926489	0.0169377	0.0318052		0.0040656	0.240482
k__Bacteria;p__Proteobacteria;c__Betaproteobacteria;o__Burkholderiales;f__Comamonadaceae;g__Paucibacter;s__	0.0389403	0.00329022	0.0111635	0.143566	0.069841	0.0407377	0	0.0100169	0.162728		0.0027104	0.031943
k__Bacteria;p__Proteobacteria;c__Betaproteobacteria;o__Burkholderiales;f__Comamonadaceae;g__Polaromonas;s__	0.00268114	0.000274185	0.000232573	0.00614808	0.0983381	1.36292	0	0.0117471	0.00507238		0.000451734	0.000993045
k__Bacteria;p__Proteobacteria;c__Betaproteobacteria;o__Burkholderiales;f__Comamonadaceae;g__RS62;s__	0	0	0	0	0	0	0	0	0.000411274		0	0
k__Bacteria;p__Proteobacteria;c__Betaproteobacteria;o__Burkholderiales;f__Comamonadaceae;g__Ramlibacter;s__	0.00319183	0	0.000232573	0.000664657	0.0039709	0	0	0.000455315	0		0	0.000165508
k__Bacteria;p__Proteobacteria;c__Betaproteobacteria;o__Burkholderiales;f__Comamonadaceae;g__Rhodoferax;s__	0.359655	0.0775944	0.0902384	0.725473	0.870093	0.467343	0	0.0719398	0.119064		0.0127991	1.61221
k__Bacteria;p__Proteobacteria;c__Betaproteobacteria;o__Burkholderiales;f__Comamonadaceae;g__Rubrivivax;s__	0.0893712	0.00054837	0.0106984	0.307404	0.160237	0.414873	0	0.00610123	0.00452402		0.00120462	0.233697
k__Bacteria;p__Proteobacteria;c__Betaproteobacteria;o__Burkholderiales;f__Comamonadaceae;g__Thiomonas;__	0.000510693	0	0	0	0	0	0	0.000182126	0		0.000602312	0
k__Bacteria;p__Proteobacteria;c__Betaproteobacteria;o__Burkholderiales;f__Comamonadaceae;g__Thiomonas;s__	0.973635	0.608691	0.413283	0	0	0.000325902	0.0233475	0.0377001	0.576058		1.22585	0.801884
k__Bacteria;p__Proteobacteria;c__Betaproteobacteria;o__Burkholderiales;f__Comamonadaceae;g__Variovorax;__	0.00114906	0	0	0	0	0	0	0	0		0	0
k__Bacteria;p__Proteobacteria;c__Betaproteobacteria;o__Burkholderiales;f__Comamonadaceae;g__Variovorax;s__paradoxus	0.019151	0.00109674	0.000232573	0.0109668	0.00887612	0.00162951	0	0.00136595	0.00157655		0.000301156	0.0044687
k__Bacteria;p__Proteobacteria;c__Betaproteobacteria;o__Burkholderiales;f__Oxalobacteraceae;__;__	0.0177466	0.00109674	0.00767492	0.0206044	0.0291978	0.0260721	0	0.00209445	0.0142575		0.00331271	0.0124131
k__Bacteria;p__Proteobacteria;c__Betaproteobacteria;o__Burkholderiales;f__Oxalobacteraceae;g__;s__	0.118736	0.00987067	0.170709	0.08491	0.27843	0.0733279	0	0.0169377	0.0372889		0.0141543	0.150943
k__Bacteria;p__Proteobacteria;c__Betaproteobacteria;o__Burkholderiales;f__Oxalobacteraceae;g__Cupriavidus;s__	0	0	0	0.000332329	0	0.00195541	0.000555893	9.10631e-05	0		0	0
k__Bacteria;p__Proteobacteria;c__Betaproteobacteria;o__Burkholderiales;f__Oxalobacteraceae;g__Herminiimonas;s__	0.00204277	0.00054837	0.00069772	0.000664657	0.0105112	0.0267239	0	0.00118382	0.00459256		0	0.00165508
k__Bacteria;p__Proteobacteria;c__Betaproteobacteria;o__Burkholderiales;f__Oxalobacteraceae;g__Janthinobacterium;__	0	0	0.00209316	0.000332329	0.00233582	0.000977705	0	0.00118382	0.00198783		0.000602312	0.000496523
k__Bacteria;p__Proteobacteria;c__Betaproteobacteria;o__Burkholderiales;f__Oxalobacteraceae;g__Janthinobacterium;s__	0.0105969	0.0106932	0.0244202	0.0523418	0.0490522	0.0413895	0.000741191	0.0754002	0.0663523		0.0248454	0.343428
k__Bacteria;p__Proteobacteria;c__Betaproteobacteria;o__Burkholderiales;f__Oxalobacteraceae;g__Janthinobacterium;s__lividum	0.0019151	0.00219348	0.00418632	0.00631424	0.0233582	0.013362	0	0.00701186	0.0106931		0.0013552	0.00380667
k__Bacteria;p__Proteobacteria;c__Betaproteobacteria;o__Burkholderiales;f__Oxalobacteraceae;g__Polynucleobacter;s__	0	0.00054837	0.00372117	0.02426	0.0268619	0.00195541	0	0.0017302	0.00966495		0	0.000496523
k__Bacteria;p__Proteobacteria;c__Betaproteobacteria;o__Burkholderiales;f__Oxalobacteraceae;g__Ralstonia;s__	0	0	0	0	0.000467164	0.000977705	0.000185298	0.00218551	0.000754003		0	0
k__Bacteria;p__Proteobacteria;c__Betaproteobacteria;o__Ellin6067;f__;g__;s__	0.603766	0.000274185	0.0169778	1.81933	0.551954	0.246708	0	0.00464422	0.00267328		0.0013552	0.102284
k__Bacteria;p__Proteobacteria;c__Betaproteobacteria;o__Gallionellales;f__Gallionellaceae;__;__	0.00102139	0.00219348	0.00418632	0.000830821	0	0.00391082	0	0.000182126	0.00191928		0.00105405	0.00132406
k__Bacteria;p__Proteobacteria;c__Betaproteobacteria;o__Gallionellales;f__Gallionellaceae;g__;s__	0	0.00054837	0	0	0	0	0	0	0		0	0.000496523
k__Bacteria;p__Proteobacteria;c__Betaproteobacteria;o__Gallionellales;f__Gallionellaceae;g__Gallionella;s__	2.34868	1.45812	4.20818	0.891471	0.448711	1.63016	0.0896841	0.717486	16.803		1.73797	2.59086
k__Bacteria;p__Proteobacteria;c__Betaproteobacteria;o__Hydrogenophilales;f__Hydrogenophilaceae;g__Thiobacillus;s__	0.00434089	0.00109674	0.00767492	0.160515	0.302722	0.0889712	0	0.0017302	0.00226201		0.000301156	0.143164
k__Bacteria;p__Proteobacteria;c__Betaproteobacteria;o__IS-44;f__;g__;s__	0.0491542	0.000274185	0.00907036	0.295274	0.22821	0.463758	0.000370595	0.00227658	0.00452402		0.000150578	0.00562726
k__Bacteria;p__Proteobacteria;c__Betaproteobacteria;o__MND1;f__;g__;s__	0.153208	0.00411278	0.0476775	1.80754	0.735784	0.752833	0.000370595	0.00874205	0.0774567		0.0013552	0.127606
k__Bacteria;p__Proteobacteria;c__Betaproteobacteria;o__Methylophilales;__;__;__	0	0	0.00395375	0.0172811	0.00303657	0.000977705	0	0.000728505	0.00143946		0.000150578	0.00413769
k__Bacteria;p__Proteobacteria;c__Betaproteobacteria;o__Methylophilales;f__;g__;s__	0.315097	2.09094	6.733	0.360909	2.49956	0.649848	11.2626	46.211	19.2165		4.64849	0.539389
k__Bacteria;p__Proteobacteria;c__Betaproteobacteria;o__Methylophilales;f__Methylophilaceae;__;__	0.000255346	0	0.00162801	0.00216014	0.00467164	0.000651803	0	0.000819568	0.00226201		0.000301156	0.000993045
k__Bacteria;p__Proteobacteria;c__Betaproteobacteria;o__Methylophilales;f__Methylophilaceae;g__;s__	0.072646	0.00438696	0.590969	0.500321	0.340796	0.647567	0.000185298	0.0041889	0.0183703		0.00677601	0.130751
k__Bacteria;p__Proteobacteria;c__Betaproteobacteria;o__Methylophilales;f__Methylophilaceae;g__Methylotenera;s__mobilis	0.040217	0.00274185	0.036514	0.61082	1.16417	0.215747	0.000741191	0.00828674	0.0102819		0.00150578	0.35551
k__Bacteria;p__Proteobacteria;c__Betaproteobacteria;o__Neisseriales;f__Neisseriaceae;__;__	0.00204277	0.000822556	0.00255831	0.014124	0.00116791	0.000651803	0	0.000546378	0.00178219		0.000150578	0.0142337
k__Bacteria;p__Proteobacteria;c__Betaproteobacteria;o__Neisseriales;f__Neisseriaceae;g__;s__	0.00497925	0	0.000465147	0.000830821	0.000233582	0.000651803	0	0.000364252	0.00150801		0	0.011089
k__Bacteria;p__Proteobacteria;c__Betaproteobacteria;o__Neisseriales;f__Neisseriaceae;g__Aquaspirillum;s__putridiconchylium	0	0	0	0	0	0	0	0	0.00116528		0	0
k__Bacteria;p__Proteobacteria;c__Betaproteobacteria;o__Neisseriales;f__Neisseriaceae;g__Chromobacterium;s__	0.00293648	0.000822556	0.00232573	0.00116315	0.000467164	0	0	0	0.000137091		0.000451734	0.0044687
k__Bacteria;p__Proteobacteria;c__Betaproteobacteria;o__Neisseriales;f__Neisseriaceae;g__Deefgea;s__	0.0085541	0	0.00418632	0.023263	0.00163507	0.00130361	0	0.000455315	0.00301601		0	0.00695132
k__Bacteria;p__Proteobacteria;c__Betaproteobacteria;o__Neisseriales;f__Neisseriaceae;g__Neisseria;__	0	0	0	0	0	0	0	0	0.000342729		0	0
k__Bacteria;p__Proteobacteria;c__Betaproteobacteria;o__Nitrosomonadales;f__;g__;s__	0.000255346	0	0	0	0	0	0	0	0		0	0
k__Bacteria;p__Proteobacteria;c__Betaproteobacteria;o__Nitrosomonadales;f__Nitrosomonadaceae;g__;s__	0.0274497	0.00054837	0.000232573	0.00481876	0.0689067	0.00260721	0	0.000910631	0.00109673		0	0
k__Bacteria;p__Proteobacteria;c__Betaproteobacteria;o__Procabacteriales;f__Procabacteriaceae;g__;s__	0.0513246	0.144496	0.161173	0.0254231	0.0249933	0.0224872	0.00203828	0.155354	0.283779		0.0698682	0.0671961
k__Bacteria;p__Proteobacteria;c__Betaproteobacteria;o__Procabacteriales;f__Procabacteriaceae;g__Procabacter;s__	0.000255346	0	0	0	0	0	0	0	0		0	0.000331015
k__Bacteria;p__Proteobacteria;c__Betaproteobacteria;o__Rhodocyclales;f__Rhodocyclaceae;__;__	0.0727737	0.205365	0.0274436	0.173808	0.160237	0.0280275	0	0.00646548	0.100077		0.254627	0.141012
k__Bacteria;p__Proteobacteria;c__Betaproteobacteria;o__Rhodocyclales;f__Rhodocyclaceae;g__;s__	0.00344718	0.000274185	0.00720977	0.0883994	0.0399425	0.00912525	0	0.000364252	0.00123382		0.013552	0.0165508
k__Bacteria;p__Proteobacteria;c__Betaproteobacteria;o__Rhodocyclales;f__Rhodocyclaceae;g__Azospira;s__	0	0	0.000465147	0.000166164	0	0	0	0	0.000274183		0	0
k__Bacteria;p__Proteobacteria;c__Betaproteobacteria;o__Rhodocyclales;f__Rhodocyclaceae;g__C39;s__	0.000255346	0	0.0272111	0	0.0025694	0.000977705	0	0.000182126	0		0	0
k__Bacteria;p__Proteobacteria;c__Betaproteobacteria;o__Rhodocyclales;f__Rhodocyclaceae;g__Candidatus Accumulibacter;s__	0.00408554	0	0	0	0	0	0	0	0		0	0
k__Bacteria;p__Proteobacteria;c__Betaproteobacteria;o__Rhodocyclales;f__Rhodocyclaceae;g__Dechloromonas;s__	0.0471114	0.00246767	0.00837264	0.184442	0.570875	0.121561	0	0.00582804	0.00897949		0.00075289	0.266633
k__Bacteria;p__Proteobacteria;c__Betaproteobacteria;o__Rhodocyclales;f__Rhodocyclaceae;g__Dok59;s__	0.00791574	0	0	0.00531726	0	0.00586623	0	0	0.000685457		0	0
k__Bacteria;p__Proteobacteria;c__Betaproteobacteria;o__Rhodocyclales;f__Rhodocyclaceae;g__Hydrogenophilus;s__	0	0	0	0	0	0	0	0	0.000342729		0	0
k__Bacteria;p__Proteobacteria;c__Betaproteobacteria;o__Rhodocyclales;f__Rhodocyclaceae;g__K82;s__	0.000383019	0.000822556	0	0	0.000233582	0	0	0	0		0	0.000165508
k__Bacteria;p__Proteobacteria;c__Betaproteobacteria;o__Rhodocyclales;f__Rhodocyclaceae;g__KD1-23;s__	0	0	0	0.000664657	0	0	0	0.000273189	0		0	0
k__Bacteria;p__Proteobacteria;c__Betaproteobacteria;o__Rhodocyclales;f__Rhodocyclaceae;g__Methyloversatilis;s__	0	0	0	0	0.000700746	0	0	0	0		0	0
k__Bacteria;p__Proteobacteria;c__Betaproteobacteria;o__Rhodocyclales;f__Rhodocyclaceae;g__Propionivibrio;s__	0.0366422	0.0139834	0.00441889	0.0739431	0.0766149	0.396296	0	0.00218551	0.00658039		0.0088841	0.0266467
k__Bacteria;p__Proteobacteria;c__Betaproteobacteria;o__Rhodocyclales;f__Rhodocyclaceae;g__Rhodocyclus;s__	0.000383019	0	0	0	0.000700746	0.000325902	0	0	0.000411274		0	0
k__Bacteria;p__Proteobacteria;c__Betaproteobacteria;o__Rhodocyclales;f__Rhodocyclaceae;g__Sterolibacterium;s__	0.0363868	0.0019193	0.00209316	0.270848	0.180559	0.113414	0	0.00264083	0.0143946		0.00120462	0.123303
k__Bacteria;p__Proteobacteria;c__Betaproteobacteria;o__Rhodocyclales;f__Rhodocyclaceae;g__Sulfuritalea;s__	0.120906	0.401407	0.225131	0.2868	0.953249	0.124169	0	0.00382465	0.00801985		0.463027	0.130916
k__Bacteria;p__Proteobacteria;c__Betaproteobacteria;o__Rhodocyclales;f__Rhodocyclaceae;g__Uliginosibacterium;s__	0.0130227	0.00575789	0.0034886	0.116647	0.0102776	0.00162951	0	0.000819568	0.0100077		0	0.0109235
k__Bacteria;p__Proteobacteria;c__Betaproteobacteria;o__Rhodocyclales;f__Rhodocyclaceae;g__Zoogloea;s__	0	0	0.000930293	0.00332329	0.00770821	0.00814754	0	0.00127488	0.00246765		0.000150578	0.00165508
k__Bacteria;p__Proteobacteria;c__Betaproteobacteria;o__SBla14;f__;g__;s__	0.534057	0.472695	0.203734	0.800912	0.496829	0.613999	0.000555893	0.00819568	0.0131608		0.160968	1.83415
k__Bacteria;p__Proteobacteria;c__Betaproteobacteria;o__SC-I-84;f__;g__;s__	1.56846	0.00356441	0.0493055	0.252404	0.327949	0.0625731	0	0.00819568	0.0095964		0.00075289	0.180734
k__Bacteria;p__Proteobacteria;c__Betaproteobacteria;o__Thiobacterales;f__;g__;s__	0.00102139	0	0.000930293	0.0146225	0.0114455	0	0	0.000273189	0.000891095		0	0.00231711
k__Bacteria;p__Proteobacteria;c__Betaproteobacteria;o__Thiobacterales;f__Thiobacteraceae;g__;s__	0	0	0	0	0	0.0208577	0	0	0.000137091		0	0
k__Bacteria;p__Proteobacteria;c__Betaproteobacteria;o__Tremblayales;f__;g__;s__	0	0	0	0	0	0	0	0	0.00095964		0	0
k__Bacteria;p__Proteobacteria;c__Deltaproteobacteria;__;__;__;__	0.065241	0.00274185	0.0213967	0.0908919	0.0327015	0.036501	0.00370595	0.0034604	0.0550422		0.00587254	0.0632239
k__Bacteria;p__Proteobacteria;c__Deltaproteobacteria;o__;f__;g__;s__	0.116438	0.0619659	0.0583759	0.361407	0.446142	0.0495371	0.0411361	0.0121114	0.0681345		0.0576713	0.200595
k__Bacteria;p__Proteobacteria;c__Deltaproteobacteria;o__BPC076;f__;g__;s__	0.000255346	0	0.00116287	0.00814205	0.0383075	0.00162951	0.00166768	0	0.00191928		0	0
k__Bacteria;p__Proteobacteria;c__Deltaproteobacteria;o__Bdellovibrionales;f__;g__;s__	0	0	0	0.000498493	0	0	0	0	0		0	0.00148957
k__Bacteria;p__Proteobacteria;c__Deltaproteobacteria;o__Bdellovibrionales;f__Bacteriovoracaceae;__;__	0	0	0.000232573	0	0	0	0	0	0		0.000150578	0
k__Bacteria;p__Proteobacteria;c__Deltaproteobacteria;o__Bdellovibrionales;f__Bacteriovoracaceae;g__;s__	0.13827	0.0320797	0.0448866	0.11781	0.0780164	0.0325902	0	0.0298687	0.336628		0.0380962	0.180238
k__Bacteria;p__Proteobacteria;c__Deltaproteobacteria;o__Bdellovibrionales;f__Bacteriovoracaceae;g__Bacteriovorax;s__	0	0	0	0	0	0	0	0.000182126	0.00226201		0	0
k__Bacteria;p__Proteobacteria;c__Deltaproteobacteria;o__Bdellovibrionales;f__Bacteriovoraceae;g__;s__	0.00791574	0	0.00232573	0	0	0.00651803	9.30269	0.103083	0.377756		0.00346329	0.00910292
k__Bacteria;p__Proteobacteria;c__Deltaproteobacteria;o__Bdellovibrionales;f__Bdellovibrionaceae;g__;s__	0.00459623	0	0.00209316	0.00664657	0.028497	0.000977705	0	0.00491741	0.00267328		0	0.00529624
k__Bacteria;p__Proteobacteria;c__Deltaproteobacteria;o__Bdellovibrionales;f__Bdellovibrionaceae;g__Bdellovibrio;__	0.000893712	0	0.00209316	0.0159518	0.000934328	0	0	0.000364252	0.00706021		0.000150578	0.000993045
k__Bacteria;p__Proteobacteria;c__Deltaproteobacteria;o__Bdellovibrionales;f__Bdellovibrionaceae;g__Bdellovibrio;s__	0.255474	0.231412	1.10216	0.294609	0.290109	0.0958151	0.000185298	0.0531808	0.249164		0.105254	0.278053
k__Bacteria;p__Proteobacteria;c__Deltaproteobacteria;o__Bdellovibrionales;f__Bdellovibrionaceae;g__Bdellovibrio;s__bacteriovorus	0.00421321	0.00109674	0.00627948	0.010136	0.0249933	0.00423672	0	0.00382465	0.00925367		0.00075289	0.00198609
k__Bacteria;p__Proteobacteria;c__Deltaproteobacteria;o__DTB120;f__;g__;s__	0	0	0	0	0	0.00488853	0	0	0.000137091		0	0
k__Bacteria;p__Proteobacteria;c__Deltaproteobacteria;o__Desulfarculales;f__Desulfarculaceae;g__;s__	0.00497925	0.00849974	0.00139544	0.00132931	0.00677388	0.00162951	0.0124149	0.000364252	0.000822549		0.00767947	0.00264812
k__Bacteria;p__Proteobacteria;c__Deltaproteobacteria;o__Desulfarculales;f__Desulfarculaceae;g__Desulfarculus;s__	0.000127673	0	0	0.000332329	0.00864254	0	0	0	0.000616912		0.00240925	0.000331015
k__Bacteria;p__Proteobacteria;c__Deltaproteobacteria;o__Desulfobacterales;f__Desulfobacteraceae;__;__	0.000127673	0	0	0	0.0151828	0	0.00185298	0	0		0.00105405	0.00115855
k__Bacteria;p__Proteobacteria;c__Deltaproteobacteria;o__Desulfobacterales;f__Desulfobacteraceae;g__;s__	0.499202	0.434035	0.00720977	0.109004	0.517618	0.0410636	0.0252005	0.00409784	0.00123382		1.6669	0.507446
k__Bacteria;p__Proteobacteria;c__Deltaproteobacteria;o__Desulfobacterales;f__Desulfobacteraceae;g__Desulfococcus;s__	0.00459623	0.00520952	0.000930293	0.0132931	0.195508	0.00228131	0.00111179	0.000546378	0.000616912		0.000602312	0.00496523
k__Bacteria;p__Proteobacteria;c__Deltaproteobacteria;o__Desulfobacterales;f__Desulfobulbaceae;__;__	0.000766039	0	0	0.000166164	0.00140149	0	0	0	0		0	0.000827538
k__Bacteria;p__Proteobacteria;c__Deltaproteobacteria;o__Desulfobacterales;f__Desulfobulbaceae;g__;s__	0.57887	0.129964	0.0144195	0.215183	0.397323	0.0159692	0.0828281	0.00865099	0.00418129		0.235654	0.967557
k__Bacteria;p__Proteobacteria;c__Deltaproteobacteria;o__Desulfobacterales;f__Desulfobulbaceae;g__Desulfobulbus;s__	0.0472391	0.026596	0.00186059	0.037387	0.0418112	0.0211836	0	0.00100169	0.000891095		0	0.111552
k__Bacteria;p__Proteobacteria;c__Deltaproteobacteria;o__Desulfobacterales;f__Desulfobulbaceae;g__Desulforhopalus;s__	0	0	0	0.000166164	0.000467164	0	0	0.000637441	0		0	0.00165508
k__Bacteria;p__Proteobacteria;c__Deltaproteobacteria;o__Desulfobacterales;f__Nitrospinaceae;g__Nitrospina;s__	0	0	0	0	0	0.00977705	0	0	0		0	0
k__Bacteria;p__Proteobacteria;c__Deltaproteobacteria;o__Desulfovibrionales;f__Desulfohalobiaceae;g__;s__	0	0	0	0.000498493	0	0	0	0	0		0	0
k__Bacteria;p__Proteobacteria;c__Deltaproteobacteria;o__Desulfovibrionales;f__Desulfomicrobiaceae;g__Desulfomicrobium;s__	0	0	0	0	0	0.00195541	0	0.000273189	0		0	0
k__Bacteria;p__Proteobacteria;c__Deltaproteobacteria;o__Desulfovibrionales;f__Desulfovibrionaceae;__;__	0.000383019	0	0	0	0	0.000977705	0	9.10631e-05	0		0	0
k__Bacteria;p__Proteobacteria;c__Deltaproteobacteria;o__Desulfovibrionales;f__Desulfovibrionaceae;g__;s__	0.00102139	0	0	0.000332329	0.00163507	0.00195541	0	0.0024587	0.00520948		0.000451734	0.00347566
k__Bacteria;p__Proteobacteria;c__Deltaproteobacteria;o__Desulfovibrionales;f__Desulfovibrionaceae;g__Bilophila;s__	0	0	0.000232573	0	0	0	0	0	0.000822549		0	0
k__Bacteria;p__Proteobacteria;c__Deltaproteobacteria;o__Desulfovibrionales;f__Desulfovibrionaceae;g__Desulfovibrio;s__	0.00612831	0.000274185	0	0.00481876	0.00233582	0	0	0.00182126	0.00418129		0.0127991	0.0102615
k__Bacteria;p__Proteobacteria;c__Deltaproteobacteria;o__Desulfovibrionales;f__Desulfovibrionaceae;g__Desulfovibrio;s__mexicanus	0.00893712	0.00301604	0.000232573	0.0147886	0.0065403	0.000651803	0.00148238	0.000728505	0		0.0254477	0.0261502
k__Bacteria;p__Proteobacteria;c__Deltaproteobacteria;o__Desulfovibrionales;f__Desulfovibrionaceae;g__Desulfovibrio;s__putealis	0.00319183	0.00411278	0	0.00664657	0.00794179	0.00293312	0	0.000182126	0.000754003		0.0013552	0.00926842
k__Bacteria;p__Proteobacteria;c__Deltaproteobacteria;o__Desulfuromonadales;__;__;__	0.000383019	0	0	0.00282479	0	0	0	0	0		0	0.00314464
k__Bacteria;p__Proteobacteria;c__Deltaproteobacteria;o__Desulfuromonadales;f__Geobacteraceae;g__;s__	0.0127673	0.00054837	0.00069772	0.0199397	0.00233582	0	0	0	0		0	0.0278053
k__Bacteria;p__Proteobacteria;c__Deltaproteobacteria;o__Desulfuromonadales;f__Geobacteraceae;g__Geobacter;__	0	0	0	0	0	0	0	0	0		0.000602312	0.000496523
k__Bacteria;p__Proteobacteria;c__Deltaproteobacteria;o__Desulfuromonadales;f__Geobacteraceae;g__Geobacter;s__	1.50195	0.339167	0.0837264	2.68671	1.08826	0.577172	0.0289064	0.0292312	0.00966495		0.739488	2.58126
k__Bacteria;p__Proteobacteria;c__Deltaproteobacteria;o__Desulfuromonadales;f__Geobacteraceae;g__Geobacter;s__lovleyi	0.00242579	0	0.00069772	0.000166164	0.00140149	0	0	0.000455315	0		0.000301156	0.00331015
k__Bacteria;p__Proteobacteria;c__Deltaproteobacteria;o__Desulfuromonadales;f__Pelobacteraceae;g__;s__	0.00651133	0	0.000232573	0.000166164	0	0	0	0	0		0	0.0137371
k__Bacteria;p__Proteobacteria;c__Deltaproteobacteria;o__FAC87;f__;g__;s__	0.0208107	0.059224	0.0620971	0.0709522	0.154164	0.0570328	0	0.0151165	0.0246765		0.00572196	0.00479972
k__Bacteria;p__Proteobacteria;c__Deltaproteobacteria;o__GMD14H09;f__;g__;s__	0.000255346	0	0	0.000830821	0.00186866	0.00130361	0	0.000182126	0		0	0.000496523
k__Bacteria;p__Proteobacteria;c__Deltaproteobacteria;o__GW-28;f__;g__;s__	0	0	0.000465147	0	0.00677388	0	0	0	0		0.000451734	0
k__Bacteria;p__Proteobacteria;c__Deltaproteobacteria;o__MBNT15;f__;g__;s__	0.173891	0.0180962	0.0516313	0.237449	0.0805858	0.713399	0.00518834	0.0051906	0.00397565		0.00316214	0.214332
k__Bacteria;p__Proteobacteria;c__Deltaproteobacteria;o__MIZ46;f__;g__;s__	0.0578359	0.0729333	0.217456	0.10269	0.101375	0.0866898	0	0.0210356	0.105766		0.0364399	0.0623964
k__Bacteria;p__Proteobacteria;c__Deltaproteobacteria;o__Myxococcales;__;__;__	0.111076	0.0208381	0.00627948	0.154034	0.253904	0.0417154	0.00111179	0.00118382	0.00541511		0.0123474	0.0964909
k__Bacteria;p__Proteobacteria;c__Deltaproteobacteria;o__Myxococcales;f__0319-6G20;g__;s__	0.00383019	0.0019193	0.0123264	0.00481876	0.00560597	0.00325902	0	0.00209445	0.00952786		0.00587254	0.00496523
k__Bacteria;p__Proteobacteria;c__Deltaproteobacteria;o__Myxococcales;f__;g__;s__	0.948995	0.0759493	0.319323	1.59634	0.890415	0.625405	0.0309447	0.0623782	0.21448		0.0633933	0.949186
k__Bacteria;p__Proteobacteria;c__Deltaproteobacteria;o__Myxococcales;f__Cystobacterineae;g__;s__	0.012895	0.00137093	0.00232573	0.0676289	0.0263948	0.00716984	0.00166768	0.000910631	0.00493529		0.000602312	0.0112545
k__Bacteria;p__Proteobacteria;c__Deltaproteobacteria;o__Myxococcales;f__Haliangiaceae;__;__	0	0	0	0.00182781	0.00794179	0	0	0	0		0	0
k__Bacteria;p__Proteobacteria;c__Deltaproteobacteria;o__Myxococcales;f__Haliangiaceae;g__;s__	0.0640919	0.00329022	0.00930293	0.32535	0.108382	0.111458	0	0.00956162	0.0610057		0.00210809	0.169976
k__Bacteria;p__Proteobacteria;c__Deltaproteobacteria;o__Myxococcales;f__Haliangiaceae;g__Haliangium;s__	0	0	0	0.00149548	0.000233582	0	0	0	0		0	0
k__Bacteria;p__Proteobacteria;c__Deltaproteobacteria;o__Myxococcales;f__Myxococcaceae;__;__	0.000766039	0	0	0.000332329	0	0	0	0	0		0	0.000496523
k__Bacteria;p__Proteobacteria;c__Deltaproteobacteria;o__Myxococcales;f__Myxococcaceae;g__;s__	0.0609001	0.0227574	0.101169	0.0827498	0.054191	0.212162	0.000555893	0.00191232	0.00500384		0	0.0822573
k__Bacteria;p__Proteobacteria;c__Deltaproteobacteria;o__Myxococcales;f__Myxococcaceae;g__Anaeromyxobacter;s__	1.10156	0.238815	0.0481427	0.777815	0.513413	0.233346	0.0161209	0.00455315	0.00575784		0.276009	1.38033
k__Bacteria;p__Proteobacteria;c__Deltaproteobacteria;o__Myxococcales;f__Myxococcaceae;g__Myxococcus;s__	0.0278327	0.00164511	0.00232573	0.200893	0.15066	0.0475816	0	0.00145701	0.00774567		0	0.0632239
k__Bacteria;p__Proteobacteria;c__Deltaproteobacteria;o__Myxococcales;f__Nannocystaceae;__;__	0.000383019	0	0	0.000166164	0	0.000325902	0	0	0.000411274		0	0
k__Bacteria;p__Proteobacteria;c__Deltaproteobacteria;o__Myxococcales;f__Nannocystaceae;g__Nannocystis;s__	0.00229812	0	0	0.00132931	0.00140149	0	0	0	0		0	0
k__Bacteria;p__Proteobacteria;c__Deltaproteobacteria;o__Myxococcales;f__Nannocystaceae;g__Plesiocystis;s__	0.00434089	0	0.00069772	0.00132931	0.000700746	0.000651803	0	0	0.000342729		0	0
k__Bacteria;p__Proteobacteria;c__Deltaproteobacteria;o__Myxococcales;f__OM27;g__;s__	0.0334504	0.00109674	0.00069772	0.0701213	0.00280299	0	0	0.000182126	0.0254305		0	0.044025
k__Bacteria;p__Proteobacteria;c__Deltaproteobacteria;o__Myxococcales;f__Polyangiaceae;__;__	0.000255346	0	0	0.00149548	0.000700746	0	0	0	0		0	0
k__Bacteria;p__Proteobacteria;c__Deltaproteobacteria;o__Myxococcales;f__Polyangiaceae;g__;s__	0.0476221	0.00329022	0.000930293	0.166663	0.0544246	0.0117325	0	0.00163914	0.00287892		0.000301156	0.103939
k__Bacteria;p__Proteobacteria;c__Deltaproteobacteria;o__Myxococcales;f__Polyangiaceae;g__Sorangium;s__cellulosum	0	0	0	0	0.000467164	0	0	0	0		0	0
k__Bacteria;p__Proteobacteria;c__Deltaproteobacteria;o__NB1-j;__;__;__	0.000383019	0	0	0.000166164	0	0	0	0	0		0	0
k__Bacteria;p__Proteobacteria;c__Deltaproteobacteria;o__NB1-j;f__;g__;s__	0.0321736	0	0.00116287	0.0603176	0.0756806	0.186416	0	0.00127488	0		0.000301156	0.00132406
k__Bacteria;p__Proteobacteria;c__Deltaproteobacteria;o__NB1-j;f__JTB38;g__;s__	0.0234919	0	0.000465147	0.107176	0.0546582	0.00358492	0	0	0		0	0.00165508
k__Bacteria;p__Proteobacteria;c__Deltaproteobacteria;o__NB1-j;f__MND4;g__;s__	0.0209384	0	0.00116287	0.00614808	0.000467164	0.00162951	0	0	0		0	0
k__Bacteria;p__Proteobacteria;c__Deltaproteobacteria;o__NB1-j;f__NB1-i;g__;s__	0.00727737	0	0	0.00116315	0	0	0	0.000273189	0		0	0
k__Bacteria;p__Proteobacteria;c__Deltaproteobacteria;o__NKB15;f__;g__;s__	0.00587297	0.000274185	0.00534919	0.0132931	0.0457821	0.000977705	0	0.00100169	0.00541511		0.00105405	0.0043032
k__Bacteria;p__Proteobacteria;c__Deltaproteobacteria;o__PB19;f__;g__;s__	0.000383019	0	0.000232573	0.00432027	0	0	0	0	0		0	0.000993045
k__Bacteria;p__Proteobacteria;c__Deltaproteobacteria;o__Spirobacillales;f__;g__;s__	0.0986914	0.0806104	0.131171	0.15337	0.127536	0.0785423	0.00166768	0.0243138	0.197617		0.098478	0.118007
k__Bacteria;p__Proteobacteria;c__Deltaproteobacteria;o__Sva0853;f__;g__;s__	0.000127673	0	0	0	0	0	0	0	0		0	0
k__Bacteria;p__Proteobacteria;c__Deltaproteobacteria;o__Sva0853;f__JTB36;g__;s__	0.000127673	0	0.000465147	0.00149548	0.00350373	0.00358492	0	0.000819568	0.00212492		0.00075289	0
k__Bacteria;p__Proteobacteria;c__Deltaproteobacteria;o__Syntrophobacterales;f__Syntrophaceae;g__;s__	0.158698	0.0397569	0.0179081	0.176466	0.364622	0.0237908	0.0270535	0.00327827	0.0047982		0.098478	0.183382
k__Bacteria;p__Proteobacteria;c__Deltaproteobacteria;o__Syntrophobacterales;f__Syntrophaceae;g__Desulfobacca;s__	0.131759	0.153818	0.0400026	0.0631424	0.423718	0.0788682	0.0520687	0.00646548	0.00815694		0.0652002	0.17461
k__Bacteria;p__Proteobacteria;c__Deltaproteobacteria;o__Syntrophobacterales;f__Syntrophaceae;g__Desulfomonile;s__	0.0954995	0.0833523	0.0160476	0.037387	0.324446	0.0290053	0.017418	0.00309614	0.00438693		0.0709222	0.14035
k__Bacteria;p__Proteobacteria;c__Deltaproteobacteria;o__Syntrophobacterales;f__Syntrophaceae;g__Smithella;s__	0.00217044	0	0	0.00830821	0.00420448	0.00325902	0	0	0		0	0.00744784
k__Bacteria;p__Proteobacteria;c__Deltaproteobacteria;o__Syntrophobacterales;f__Syntrophaceae;g__Syntrophus;s__	0.00919247	0.025225	0.00232573	0.00548342	0.0686731	0.00423672	0	0.00227658	0.000822549		0.0137026	0.010758
k__Bacteria;p__Proteobacteria;c__Deltaproteobacteria;o__Syntrophobacterales;f__Syntrophobacteraceae;__;__	0.00127673	0.000274185	0	0	0.00420448	0	0	0	0		0	0.000827538
k__Bacteria;p__Proteobacteria;c__Deltaproteobacteria;o__Syntrophobacterales;f__Syntrophobacteraceae;g__;s__	0.288031	0.0318055	0.0472124	0.664823	0.580919	1.15304	0.00500304	0.0111097	0.0132293		0.0100887	0.0331015
k__Bacteria;p__Proteobacteria;c__Deltaproteobacteria;o__Syntrophobacterales;f__Syntrophobacteraceae;g__Syntrophobacter;s__	0.0206831	0.00685463	0.00302345	0.0106345	0.0499866	0.000651803	0.0318712	0	0.00130237		0.0262006	0.0292948
k__Bacteria;p__Proteobacteria;c__Deltaproteobacteria;o__Syntrophobacterales;f__Syntrophorhabdaceae;g__;s__	0.0113629	0.0153544	0.0095355	0.0458613	0.123331	0.013362	0.00444715	0.000637441	0		0.0359881	0.0168818
k__Bacteria;p__Proteobacteria;c__Deltaproteobacteria;o__[Entotheonellales];f__;g__;s__	0.019534	0.00137093	0.00534919	0.126451	0.0794179	0.0192282	0.000741191	0.00200339	0.000891095		0	0.134723
k__Bacteria;p__Proteobacteria;c__Deltaproteobacteria;o__[Entotheonellales];f__[Entotheonellaceae];g__;s__	0.000510693	0	0	0.00315712	0.000467164	0	0	0	0		0	0
k__Bacteria;p__Proteobacteria;c__Epsilonproteobacteria;__;__;__;__	0	0	0	0	0	0	0	0.000273189	0		0	0.00231711
k__Bacteria;p__Proteobacteria;c__Epsilonproteobacteria;o__Campylobacterales;__;__;__	0.0127673	0.00493533	0	0	0.00140149	0.000325902	0	0.00254977	0.00123382		0	0.021185
k__Bacteria;p__Proteobacteria;c__Epsilonproteobacteria;o__Campylobacterales;f__;g__;s__	0.000255346	0	0	0	0	0	0	0	0		0	0
k__Bacteria;p__Proteobacteria;c__Epsilonproteobacteria;o__Campylobacterales;f__Campylobacteraceae;g__Arcobacter;__	0	0.00301604	0.00255831	0.000664657	0.0025694	0.00684394	0	0.0142058	0.0254305		0.0027104	0.000165508
k__Bacteria;p__Proteobacteria;c__Epsilonproteobacteria;o__Campylobacterales;f__Campylobacteraceae;g__Arcobacter;s__	0.000510693	0.00356441	0.0251179	0.00797589	0.0205552	0.0400859	0	0.108547	0.166909		0.00301156	0.000496523
k__Bacteria;p__Proteobacteria;c__Epsilonproteobacteria;o__Campylobacterales;f__Campylobacteraceae;g__Arcobacter;s__cryaerophilus	0	0.00109674	0	0	0.000934328	0.00162951	0	0.00619229	0.00658039		0	0
k__Bacteria;p__Proteobacteria;c__Epsilonproteobacteria;o__Campylobacterales;f__Campylobacteraceae;g__Campylobacter;s__	0	0	0	0	0.00140149	0.000977705	0	0.00191232	0.000205637		0.000150578	0
k__Bacteria;p__Proteobacteria;c__Epsilonproteobacteria;o__Campylobacterales;f__Campylobacteraceae;g__Sulfurospirillum;s__	0.00165975	0.00054837	0.00232573	0.00199397	0.00163507	0.00260721	0	0.00254977	0.0198783		0	0.00744784
k__Bacteria;p__Proteobacteria;c__Epsilonproteobacteria;o__Campylobacterales;f__Helicobacteraceae;__;__	0.00702202	0.000822556	0.000232573	0.000664657	0.000467164	0	0	0.000819568	0.000822549		0	0.0360806
k__Bacteria;p__Proteobacteria;c__Epsilonproteobacteria;o__Campylobacterales;f__Helicobacteraceae;g__;s__	0.00293648	0	0.00162801	0.000830821	0.00303657	0	0	0.00154807	0.00246765		0	0.0331015
k__Bacteria;p__Proteobacteria;c__Epsilonproteobacteria;o__Campylobacterales;f__Helicobacteraceae;g__Flexispira;s__	0.00127673	0	0	0	0	0	0	0	0		0	0.000331015
k__Bacteria;p__Proteobacteria;c__Epsilonproteobacteria;o__Campylobacterales;f__Helicobacteraceae;g__Sulfuricurvum;s__kujiense	0.716246	0.0970616	0.0183733	0.0842453	0.544713	0.0280275	0.000185298	0.0398856	0.0297488		0.0280075	1.37802
k__Bacteria;p__Proteobacteria;c__Epsilonproteobacteria;o__Campylobacterales;f__Helicobacteraceae;g__Sulfurimonas;__	0	0	0	0	0.000233582	0	0	0	6.85457e-05		0.000301156	0
k__Bacteria;p__Proteobacteria;c__Epsilonproteobacteria;o__Campylobacterales;f__Helicobacteraceae;g__Sulfurimonas;s__	0.0377913	0.0279669	0.00279088	0.00116315	0.223772	0.00684394	0	0.0293223	0.0186444		0.352352	0.0337635
k__Bacteria;p__Proteobacteria;c__Epsilonproteobacteria;o__Campylobacterales;f__Helicobacteraceae;g__Sulfurimonas;s__autotrophica	0	0.00054837	0	0	0.000467164	0	0	0	0		0.000903468	0.000165508
k__Bacteria;p__Proteobacteria;c__Gammaproteobacteria;__;__;__;__	0.102522	0.0285153	0.146754	0.155197	0.204852	1.1928	0.050401	0.0321453	0.0305029		0.0108416	0.0574311
k__Bacteria;p__Proteobacteria;c__Gammaproteobacteria;o__34P16;f__;g__;s__	0.000638366	0	0	0	0	0	0	0	0		0	0.000331015
k__Bacteria;p__Proteobacteria;c__Gammaproteobacteria;o__;f__;g__;s__	0.230322	1.01092	0.549106	0.0327344	0.0112119	0.0153174	1.64859	0.0647458	0.055522		0.199666	0.167494
k__Bacteria;p__Proteobacteria;c__Gammaproteobacteria;o__Acidithiobacillales;f__Acidithiobacillaceae;g__Acidithiobacillus;__	0	0	0	0	0	0	0.000555893	0	0		0	0
k__Bacteria;p__Proteobacteria;c__Gammaproteobacteria;o__Acidithiobacillales;f__Acidithiobacillaceae;g__Acidithiobacillus;s__	0.00408554	0.00329022	0.000232573	0	0.000233582	0.00228131	6.06646	0.801992	0.357397		0.00361387	0.00248261
k__Bacteria;p__Proteobacteria;c__Gammaproteobacteria;o__Acidithiobacillales;f__Acidithiobacillaceae;g__Acidithiobacillus;s__albertensis	0	0.000274185	0.000232573	0	0	0	0	0	0		0	0
k__Bacteria;p__Proteobacteria;c__Gammaproteobacteria;o__Aeromonadales;f__Aeromonadaceae;__;__	0	0	0	0	0	0.000325902	0	0.000364252	6.85457e-05		0	0
k__Bacteria;p__Proteobacteria;c__Gammaproteobacteria;o__Aeromonadales;f__Aeromonadaceae;g__;s__	0.0282158	0.00246767	0.00814006	0.0250908	0.00303657	0.00358492	0	0.00127488	0.0455144		0.000602312	0.0102615
k__Bacteria;p__Proteobacteria;c__Gammaproteobacteria;o__Aeromonadales;f__Aeromonadaceae;g__Tolumonas;s__	0	0	0.00395375	0.000830821	0.000700746	0.00260721	0	0.00382465	0.0176848		0	0.00132406
k__Bacteria;p__Proteobacteria;c__Gammaproteobacteria;o__Aeromonadales;f__Succinivibrionaceae;g__;s__	0	0	0	0	0	0	0	0	0.000616912		0	0
k__Bacteria;p__Proteobacteria;c__Gammaproteobacteria;o__Aeromonadales;f__Succinivibrionaceae;g__Succinatimonas;s__hippei	0	0	0	0	0	0	0	0	0.000205637		0	0
k__Bacteria;p__Proteobacteria;c__Gammaproteobacteria;o__Alteromonadales;__;__;__	0.000255346	0	0	0.000332329	0.00163507	0.00162951	0	0.000273189	0.00171364		0	0
k__Bacteria;p__Proteobacteria;c__Gammaproteobacteria;o__Alteromonadales;f__125ds10;g__;s__	0.00983083	0	0	0.000332329	0.000467164	0	0	0	0		0	0
k__Bacteria;p__Proteobacteria;c__Gammaproteobacteria;o__Alteromonadales;f__211ds20;g__;s__	0.0014044	0.000274185	0.00581433	0.0112992	0.0172851	0.00977705	0	0.00546378	0.024745		0	0.0134061
k__Bacteria;p__Proteobacteria;c__Gammaproteobacteria;o__Alteromonadales;f__;g__;s__	0.000638366	0.00054837	0	0.00282479	0.00233582	0.00195541	0	0.00100169	0.00047982		0.000150578	0.00413769
k__Bacteria;p__Proteobacteria;c__Gammaproteobacteria;o__Alteromonadales;f__Alteromonadaceae;__;__	0.000383019	0	0	0	0.00817537	0.00260721	0	0.00118382	0.00047982		0	0
k__Bacteria;p__Proteobacteria;c__Gammaproteobacteria;o__Alteromonadales;f__Alteromonadaceae;g__;s__	0.00102139	0	0.00162801	0.00897287	0.00116791	0.00162951	0	0.0076493	0.00610057		0.000301156	0.00248261
k__Bacteria;p__Proteobacteria;c__Gammaproteobacteria;o__Alteromonadales;f__Alteromonadaceae;g__BD2-13;s__	0	0.000822556	0.000232573	0	0.000233582	0.000977705	0	0.00145701	0.00363292		0.000150578	0
k__Bacteria;p__Proteobacteria;c__Gammaproteobacteria;o__Alteromonadales;f__Alteromonadaceae;g__Cellvibrio;s__	0.00944781	0.00493533	0.0293042	0.058656	0.0203216	0.0114066	0.000370595	0.024587	0.054014		0.00511965	0.00148957
k__Bacteria;p__Proteobacteria;c__Gammaproteobacteria;o__Alteromonadales;f__Alteromonadaceae;g__Marinimicrobium;s__	0	0	0	0	0	0	0	0.000273189	0		0	0
k__Bacteria;p__Proteobacteria;c__Gammaproteobacteria;o__Alteromonadales;f__HTCC2188;g__;s__	0	0	0	0	0	0	0	0	0.000754003		0	0
k__Bacteria;p__Proteobacteria;c__Gammaproteobacteria;o__Alteromonadales;f__HTCC2188;g__HTCC;s__	0	0	0	0	0.000467164	0	0	0	0		0	0
k__Bacteria;p__Proteobacteria;c__Gammaproteobacteria;o__Alteromonadales;f__Idiomarinaceae;__;__	0	0	0	0	0	0.000977705	0	0.000637441	0		0	0
k__Bacteria;p__Proteobacteria;c__Gammaproteobacteria;o__Alteromonadales;f__Idiomarinaceae;g__;s__	0	0	0	0	0.000700746	0.00293312	0	0.00118382	0		0	0
k__Bacteria;p__Proteobacteria;c__Gammaproteobacteria;o__Alteromonadales;f__Idiomarinaceae;g__Pseudidiomarina;s__	0	0	0	0	0	0	0	0	0.000891095		0	0
k__Bacteria;p__Proteobacteria;c__Gammaproteobacteria;o__Alteromonadales;f__OM60;g__;s__	0.109288	0	0.00162801	0.00780972	0.00303657	0.000325902	0	0.000910631	0		0	0
k__Bacteria;p__Proteobacteria;c__Gammaproteobacteria;o__Alteromonadales;f__Shewanellaceae;g__Shewanella;s__	0	0.000822556	0.00139544	0.000664657	0.00163507	0.000325902	0	0.00145701	0.00788276		0.000451734	0
k__Bacteria;p__Proteobacteria;c__Gammaproteobacteria;o__Alteromonadales;f__[Chromatiaceae];g__;s__	0	0.00054837	0	0	0	0.00162951	0	0.00109276	0		0	0
k__Bacteria;p__Proteobacteria;c__Gammaproteobacteria;o__Alteromonadales;f__[Chromatiaceae];g__Rheinheimera;s__	0	0	0.00372117	0.000332329	0	0.00162951	0	0.000819568	0.00233055		0.000451734	0.000165508
k__Bacteria;p__Proteobacteria;c__Gammaproteobacteria;o__Chromatiales;__;__;__	0	0	0.00069772	0.0167826	0.00560597	0.00325902	0	0	0		0	0.00198609
k__Bacteria;p__Proteobacteria;c__Gammaproteobacteria;o__Chromatiales;f__;g__;s__	0.00165975	0	0	0.00614808	0.00140149	0.0159692	0	0	0.000822549		0	0.00248261
k__Bacteria;p__Proteobacteria;c__Gammaproteobacteria;o__Chromatiales;f__Chromatiaceae;g__;s__	0.00268114	0	0.0104658	0.00132931	0.0172851	0	0	0.000182126	0.00047982		0	0.000165508
k__Bacteria;p__Proteobacteria;c__Gammaproteobacteria;o__Chromatiales;f__Chromatiaceae;g__Allochromatium;s__	0	0	0	0	0.00280299	0	0	0	0		0	0
k__Bacteria;p__Proteobacteria;c__Gammaproteobacteria;o__Chromatiales;f__Ectothiorhodospiraceae;g__;s__	0	0	0	0	0	0	0	0	0.000137091		0	0
k__Bacteria;p__Proteobacteria;c__Gammaproteobacteria;o__Chromatiales;f__Halothiobacillaceae;g__Halothiobacillus;s__	0.0255346	0	0.00162801	0	0	0	0	0	0		0.00120462	0.0367427
k__Bacteria;p__Proteobacteria;c__Gammaproteobacteria;o__Chromatiales;f__Halothiobacillaceae;g__Thiofaba;s__	0	0	0	0.000332329	0	0	0	0	0		0	0.00066203
k__Bacteria;p__Proteobacteria;c__Gammaproteobacteria;o__Chromatiales;f__Halothiobacillaceae;g__Thiovirga;s__	0.0134057	0	0.000232573	0.000664657	0.000233582	0.00195541	0	0.00273189	0		0	0.0620653
k__Bacteria;p__Proteobacteria;c__Gammaproteobacteria;o__Enterobacteriales;f__Enterobacteriaceae;__;__	0.0103415	0.0115158	0.0123264	0.0415411	0.00607313	0.00651803	0.000741191	0.00792249	0.0387969		0.0308685	0.0165508
k__Bacteria;p__Proteobacteria;c__Gammaproteobacteria;o__Enterobacteriales;f__Enterobacteriaceae;g__;s__	0.0014044	0.00438696	0.00465147	0.00149548	0.00140149	0.00195541	0	9.10631e-05	0.00527802		0	0.00231711
k__Bacteria;p__Proteobacteria;c__Gammaproteobacteria;o__Enterobacteriales;f__Enterobacteriaceae;g__Citrobacter;s__	0.000638366	0.00054837	0.00209316	0.00182781	0.000934328	0	0	0.000364252	0.00685457		0.0143049	0.000165508
k__Bacteria;p__Proteobacteria;c__Gammaproteobacteria;o__Enterobacteriales;f__Enterobacteriaceae;g__Erwinia;s__	0.00102139	0	0.000930293	0.0023263	0	0	0	0.000728505	0.00260474		0.000301156	0
k__Bacteria;p__Proteobacteria;c__Gammaproteobacteria;o__Enterobacteriales;f__Enterobacteriaceae;g__Klebsiella;s__	0	0	0	0	0	0	0	0	0.00370147		0	0
k__Bacteria;p__Proteobacteria;c__Gammaproteobacteria;o__Enterobacteriales;f__Enterobacteriaceae;g__Morganella;__	0	0	0.000465147	0	0	0	0	0	0		0	0
k__Bacteria;p__Proteobacteria;c__Gammaproteobacteria;o__Enterobacteriales;f__Enterobacteriaceae;g__Providencia;s__	0	0.000274185	0.00162801	0.00332329	0	0	0	0	0.00047982		0	0
k__Bacteria;p__Proteobacteria;c__Gammaproteobacteria;o__Enterobacteriales;f__Enterobacteriaceae;g__Serratia;s__	0.000127673	0.0109674	0.0123264	0.0322359	0.00186866	0.00358492	0	0.00382465	0.00952786		0.027104	0.00132406
k__Bacteria;p__Proteobacteria;c__Gammaproteobacteria;o__Enterobacteriales;f__Enterobacteriaceae;g__Serratia;s__marcescens	0	0	0	0	0	0	0	0.000182126	0.000411274		0	0
k__Bacteria;p__Proteobacteria;c__Gammaproteobacteria;o__Enterobacteriales;f__Enterobacteriaceae;g__Sodalis;s__	0.000127673	0	0	0	0	0	0	0	0		0	0.00066203
k__Bacteria;p__Proteobacteria;c__Gammaproteobacteria;o__HTCC2188;f__;g__;s__	0	0	0.00116287	0	0	0	0	0	0		0	0
k__Bacteria;p__Proteobacteria;c__Gammaproteobacteria;o__HTCC2188;f__HTCC2089;g__;s__	0.100862	0.000274185	0.00441889	0.15337	0.0114455	0.000651803	0	0.00127488	0.00171364		0.000301156	0.0140681
k__Bacteria;p__Proteobacteria;c__Gammaproteobacteria;o__Legionellales;__;__;__	0.0631982	0.834346	0.290949	0.0928858	0.091097	0.069743	0.000741191	0.0235853	0.127906		0.145157	0.0807677
k__Bacteria;p__Proteobacteria;c__Gammaproteobacteria;o__Legionellales;f__;g__;s__	0.155889	0.79075	0.835868	0.364066	0.274926	0.172728	0.00166768	0.10281	0.344922		0.696122	0.185865
k__Bacteria;p__Proteobacteria;c__Gammaproteobacteria;o__Legionellales;f__Coxiellaceae;__;__	0.000383019	0.010419	0.00232573	0.00216014	0.00140149	0.000651803	0	0.00182126	0.0161082		0.000451734	0.00066203
k__Bacteria;p__Proteobacteria;c__Gammaproteobacteria;o__Legionellales;f__Coxiellaceae;g__;s__	0.235046	0.438696	0.660043	0.257555	0.289408	0.28549	0.0103767	0.0806819	0.68484		0.240172	0.255378
k__Bacteria;p__Proteobacteria;c__Gammaproteobacteria;o__Legionellales;f__Coxiellaceae;g__Aquicella;s__	0.11031	0.0671754	0.159545	0.208204	0.149025	0.096141	0	0.0318721	0.292964		0.0147566	0.0911947
k__Bacteria;p__Proteobacteria;c__Gammaproteobacteria;o__Legionellales;f__Coxiellaceae;g__Coxiella;s__	0.000255346	0.000274185	0.00651205	0.00116315	0.00163507	0.00162951	0	0.00446209	0.0153542		0.000150578	0.000993045
k__Bacteria;p__Proteobacteria;c__Gammaproteobacteria;o__Legionellales;f__Coxiellaceae;g__Rickettsiella;s__	0.00446856	0.0285153	0.0844241	0.00564959	0.0434463	0.0277016	0.00259417	0.114739	0.637133		0.0191234	0.00496523
k__Bacteria;p__Proteobacteria;c__Gammaproteobacteria;o__Legionellales;f__Francisellaceae;__;__	0	0	0	0	0	0	0	0.000273189	0		0	0
k__Bacteria;p__Proteobacteria;c__Gammaproteobacteria;o__Legionellales;f__Francisellaceae;g__;s__	0	0	0	0.00199397	0.000700746	0	0.000370595	0.00109276	0		0	0.00264812
k__Bacteria;p__Proteobacteria;c__Gammaproteobacteria;o__Legionellales;f__Legionellaceae;__;__	0.013661	0.0216606	0.0653531	0.0181119	0.0731112	0.108199	0.000555893	0.124847	0.340535		0.00918525	0.0145647
k__Bacteria;p__Proteobacteria;c__Gammaproteobacteria;o__Legionellales;f__Legionellaceae;g__;s__	0.00574529	0.0054837	0.0130241	0.011133	0.0238254	0.0250944	0	0.0185769	0.111181		0.00587254	0.00728233
k__Bacteria;p__Proteobacteria;c__Gammaproteobacteria;o__Legionellales;f__Legionellaceae;g__Legionella;s__	0.0316629	0.0800621	0.0853544	0.03639	0.152996	0.145352	0	0.0478081	0.425463		0.0310191	0.0266467
k__Bacteria;p__Proteobacteria;c__Gammaproteobacteria;o__Legionellales;f__Legionellaceae;g__Tatlockia;s__	0.00357485	0.00109674	0.0153498	0.00448644	0.0107448	0.00945115	0	0.0134773	0.0775938		0.00195751	0.00281363
k__Bacteria;p__Proteobacteria;c__Gammaproteobacteria;o__Methylococcales;__;__;__	0.000255346	0	0	0.00166164	0.000700746	0	0	0.000273189	0		0	0.000165508
k__Bacteria;p__Proteobacteria;c__Gammaproteobacteria;o__Methylococcales;f__;g__;s__	0.000127673	0	0	0.000664657	0.000934328	0.00162951	0	0	0		0	0
k__Bacteria;p__Proteobacteria;c__Gammaproteobacteria;o__Methylococcales;f__Crenotrichaceae;g__Crenothrix;__	0	0	0	0	0.00140149	0	0	0	0		0	0
k__Bacteria;p__Proteobacteria;c__Gammaproteobacteria;o__Methylococcales;f__Crenotrichaceae;g__Crenothrix;s__	0.0709863	0.0285153	0.21513	0.998647	1.8154	0.0479075	0.000185298	0.0273189	0.00411274		0.0120462	0.0888776
k__Bacteria;p__Proteobacteria;c__Gammaproteobacteria;o__Methylococcales;f__Methylococcaceae;__;__	0	0	0.00139544	0.00332329	0.00887612	0	0	0	0		0	0
k__Bacteria;p__Proteobacteria;c__Gammaproteobacteria;o__Methylococcales;f__Methylococcaceae;g__;s__	0	0.0128867	0.0144195	0.0245923	0.439835	0.00716984	0	0.00865099	0		0	0.00148957
k__Bacteria;p__Proteobacteria;c__Gammaproteobacteria;o__Methylococcales;f__Methylococcaceae;g__Methylocaldum;s__	0.000127673	0	0.00604691	0.0297434	0.0390082	0.00325902	0	0.00100169	0.000137091		0	0
k__Bacteria;p__Proteobacteria;c__Gammaproteobacteria;o__Methylococcales;f__Methylococcaceae;g__Methylomonas;s__	0	0.00219348	0.00814006	0.29544	0.101375	0.00260721	0	0.00100169	0.00178219		0.00150578	0.00413769
k__Bacteria;p__Proteobacteria;c__Gammaproteobacteria;o__Oceanospirillales;f__Alcanivoracaceae;g__Alcanivorax;s__	0	0	0	0	0.000467164	0.000325902	0	9.10631e-05	0.000342729		0	0
k__Bacteria;p__Proteobacteria;c__Gammaproteobacteria;o__Oceanospirillales;f__Halomonadaceae;__;__	0.000255346	0	0	0	0	0	0	0	0		0	0
k__Bacteria;p__Proteobacteria;c__Gammaproteobacteria;o__Oceanospirillales;f__Halomonadaceae;g__;s__	0.014044	0	0.000465147	0.00282479	0.0025694	0.00162951	0	0.0024587	0.0016451		0.000451734	0.0066203
k__Bacteria;p__Proteobacteria;c__Gammaproteobacteria;o__Oceanospirillales;f__Halomonadaceae;g__Halomonas;s__	0	0	0.000930293	0.000166164	0.000467164	0	0	0.000728505	0		0	0
k__Bacteria;p__Proteobacteria;c__Gammaproteobacteria;o__Oceanospirillales;f__Oceanospirillaceae;g__Oleibacter;s__	0	0.000274185	0	0	0	0	0	0	0		0.000602312	0
k__Bacteria;p__Proteobacteria;c__Gammaproteobacteria;o__Oceanospirillales;f__Oleiphilaceae;g__;s__	0.000638366	0	0	0	0	0	0	0.000182126	0		0	0
k__Bacteria;p__Proteobacteria;c__Gammaproteobacteria;o__PYR10d3;f__;g__;s__	0	0	0	0	0.000700746	0	0	0	0		0	0
k__Bacteria;p__Proteobacteria;c__Gammaproteobacteria;o__Pseudomonadales;f__Moraxellaceae;__;__	0.000510693	0	0	0.00216014	0.000700746	0.000325902	0	0.000364252	0.00116528		0	0.00165508
k__Bacteria;p__Proteobacteria;c__Gammaproteobacteria;o__Pseudomonadales;f__Moraxellaceae;g__;s__	0.0121289	0.0449664	0.0248853	0.00448644	0.0107448	0.00521443	0.0529952	0.212268	0.00418129		0.204786	0.00860639
k__Bacteria;p__Proteobacteria;c__Gammaproteobacteria;o__Pseudomonadales;f__Moraxellaceae;g__Acinetobacter;__	0	0.00137093	0.00116287	0.000498493	0.0207888	0.0602918	0	0.0157539	0.00424984		0.00210809	0
k__Bacteria;p__Proteobacteria;c__Gammaproteobacteria;o__Pseudomonadales;f__Moraxellaceae;g__Acinetobacter;s__	0.00229812	0.00329022	0.00465147	0.0069789	0.0602642	0.111132	0.000185298	0.056277	0.020221		0.00843236	0.00165508
k__Bacteria;p__Proteobacteria;c__Gammaproteobacteria;o__Pseudomonadales;f__Moraxellaceae;g__Acinetobacter;s__johnsonii	0	0.007403	0.00116287	0.000166164	0	0.000651803	0.000185298	0.000728505	0.00658039		0.000301156	0
k__Bacteria;p__Proteobacteria;c__Gammaproteobacteria;o__Pseudomonadales;f__Moraxellaceae;g__Acinetobacter;s__lwoffii	0	0.00054837	0.00186059	0.000498493	0.00373731	0.013362	0	0.0168467	0.000685457		0.00075289	0
k__Bacteria;p__Proteobacteria;c__Gammaproteobacteria;o__Pseudomonadales;f__Moraxellaceae;g__Alkanindiges;s__	0	0	0.000465147	0	0	0.000651803	0	0	0		0	0
k__Bacteria;p__Proteobacteria;c__Gammaproteobacteria;o__Pseudomonadales;f__Moraxellaceae;g__Enhydrobacter;s__	0	0	0	0	0	0.00162951	0	0.000273189	0.00102819		0	0
k__Bacteria;p__Proteobacteria;c__Gammaproteobacteria;o__Pseudomonadales;f__Moraxellaceae;g__Moraxella;s__	0	0	0	0	0.000233582	0	0	0.00364252	0		0	0
k__Bacteria;p__Proteobacteria;c__Gammaproteobacteria;o__Pseudomonadales;f__Moraxellaceae;g__Perlucidibaca;s__	0.0142994	0.0471599	0.0786098	0.00216014	0.00350373	0.00228131	0	0.000546378	0.00171364		0.0377951	0.0115855
k__Bacteria;p__Proteobacteria;c__Gammaproteobacteria;o__Pseudomonadales;f__Moraxellaceae;g__Psychrobacter;__	0	0	0	0	0.00467164	0.00977705	0	0.00264083	0.00191928		0	0
k__Bacteria;p__Proteobacteria;c__Gammaproteobacteria;o__Pseudomonadales;f__Moraxellaceae;g__Psychrobacter;s__	0	0.000274185	0	0.000166164	0.0196209	0.0309607	0	0.014479	0.00267328		0	0
k__Bacteria;p__Proteobacteria;c__Gammaproteobacteria;o__Pseudomonadales;f__Moraxellaceae;g__Psychrobacter;s__pulmonis	0	0	0	0	0	0.000651803	0	0	0		0	0
k__Bacteria;p__Proteobacteria;c__Gammaproteobacteria;o__Pseudomonadales;f__Pseudomonadaceae;__;__	0.000766039	0.00054837	0.00116287	0.000498493	0.00163507	0.00162951	0	0.00355146	0.00370147		0.000451734	0
k__Bacteria;p__Proteobacteria;c__Gammaproteobacteria;o__Pseudomonadales;f__Pseudomonadaceae;g__;s__	0.000127673	0	0	0.000664657	0.00443806	0.00619213	0	0.0093795	0.00658039		0.00120462	0
k__Bacteria;p__Proteobacteria;c__Gammaproteobacteria;o__Pseudomonadales;f__Pseudomonadaceae;g__Pseudomonas;__	0.00344718	0.00109674	0.00325603	0.0230968	0.0102776	0.00847344	0.000185298	0.0104723	0.0222088		0.00165636	0.00132406
k__Bacteria;p__Proteobacteria;c__Gammaproteobacteria;o__Pseudomonadales;f__Pseudomonadaceae;g__Pseudomonas;s__	0.02579	0.00137093	0.00511661	0.0275833	0.0140149	0.0446485	0.00630012	0.167738	0.1131		0.00165636	0.00297914
k__Bacteria;p__Proteobacteria;c__Gammaproteobacteria;o__Pseudomonadales;f__Pseudomonadaceae;g__Pseudomonas;s__fragi	0.00395787	0	0	0.000166164	0.00350373	0.000977705	0	0.000273189	0.000274183		0	0.000165508
k__Bacteria;p__Proteobacteria;c__Gammaproteobacteria;o__Pseudomonadales;f__Pseudomonadaceae;g__Pseudomonas;s__viridiflava	0.00306416	0.00164511	0.00302345	0.00498493	0.00210224	0.00195541	0	0.00236764	0.00699166		0.000602312	0.000165508
k__Bacteria;p__Proteobacteria;c__Gammaproteobacteria;o__RCP1-48;f__;g__;s__	0	0.000822556	0	0	0	0	0.450273	0.0110186	0.0080884		0	0
k__Bacteria;p__Proteobacteria;c__Gammaproteobacteria;o__Thiotrichales;f__Piscirickettsiaceae;g__;s__	0.0651133	0	0.00279088	0.184276	0.148325	0.0319384	0	0.00163914	0.00397565		0.00075289	0.010427
k__Bacteria;p__Proteobacteria;c__Gammaproteobacteria;o__Thiotrichales;f__Piscirickettsiaceae;g__Methylophaga;s__	0	0	0	0	0.000233582	0	0	0.000182126	0		0	0
k__Bacteria;p__Proteobacteria;c__Gammaproteobacteria;o__Thiotrichales;f__Thiotrichaceae;g__Thiothrix;s__	0	0	0	0.000332329	0.0039709	0	0	0	0		0	0
k__Bacteria;p__Proteobacteria;c__Gammaproteobacteria;o__Vibrionales;f__Pseudoalteromonadaceae;g__Pseudoalteromonas;s__	0	0	0	0	0.000467164	0	0	0.000364252	0		0	0
k__Bacteria;p__Proteobacteria;c__Gammaproteobacteria;o__Vibrionales;f__Vibrionaceae;g__Vibrio;__	0	0	0	0	0	0.000977705	0	0	0		0	0
k__Bacteria;p__Proteobacteria;c__Gammaproteobacteria;o__Xanthomonadales;__;__;__	0	0.00164511	0	0	0	0	0	0	0.000137091		0.000451734	0
k__Bacteria;p__Proteobacteria;c__Gammaproteobacteria;o__Xanthomonadales;f__Sinobacteraceae;__;__	0.25458	0	0.00325603	0.0682935	0.104411	0.00130361	0	0.00482634	0.000685457		0.00075289	0.0382322
k__Bacteria;p__Proteobacteria;c__Gammaproteobacteria;o__Xanthomonadales;f__Sinobacteraceae;g__;s__	1.57255	3.2458	2.61622	1.24872	1.10695	0.351648	0.425814	0.324731	1.54351		3.61041	1.44786
k__Bacteria;p__Proteobacteria;c__Gammaproteobacteria;o__Xanthomonadales;f__Sinobacteraceae;g__Alkanibacter;s__difficilis	0.000383019	0.00109674	0.00837264	0	0	0	0	0	0		0.00105405	0.000331015
k__Bacteria;p__Proteobacteria;c__Gammaproteobacteria;o__Xanthomonadales;f__Sinobacteraceae;g__Nevskia;__	0	0	0.000232573	0.000830821	0.000233582	0	0	0.000455315	0		0	0
k__Bacteria;p__Proteobacteria;c__Gammaproteobacteria;o__Xanthomonadales;f__Sinobacteraceae;g__Nevskia;s__	0.000638366	0.000274185	0	0.000498493	0	0	0	0	0		0	0.000165508
k__Bacteria;p__Proteobacteria;c__Gammaproteobacteria;o__Xanthomonadales;f__Sinobacteraceae;g__Nevskia;s__ramosa	0	0	0.00139544	0.00182781	0.00163507	0	0	0.000182126	0		0	0.00893741
k__Bacteria;p__Proteobacteria;c__Gammaproteobacteria;o__Xanthomonadales;f__Sinobacteraceae;g__Steroidobacter;s__	0.0256623	0	0.00674463	0.0360577	0.0371396	0.00912525	0	0.00218551	0.00212492		0	0.0124131
k__Bacteria;p__Proteobacteria;c__Gammaproteobacteria;o__Xanthomonadales;f__Xanthomonadaceae;__;__	0.0112352	0.0200155	0.00465147	0.00149548	0.00420448	0.000325902	0.0544775	0.0310525	0.0253619		0.0088841	0.00297914
k__Bacteria;p__Proteobacteria;c__Gammaproteobacteria;o__Xanthomonadales;f__Xanthomonadaceae;g__;s__	0.884009	9.08047	1.12728	0.0767679	0.0331687	0.0159692	17.4226	6.04959	1.94649		5.107	0.531941
k__Bacteria;p__Proteobacteria;c__Gammaproteobacteria;o__Xanthomonadales;f__Xanthomonadaceae;g__Arenimonas;s__	0.00280881	0	0	0.000166164	0	0	0	0	0		0	0
k__Bacteria;p__Proteobacteria;c__Gammaproteobacteria;o__Xanthomonadales;f__Xanthomonadaceae;g__Dokdonella;s__	0.00944781	0.00712881	0.000232573	0.0197736	0.00513881	0.00293312	0.050401	0.236946	0.0261845		0.00240925	0.00066203
k__Bacteria;p__Proteobacteria;c__Gammaproteobacteria;o__Xanthomonadales;f__Xanthomonadaceae;g__Ignatzschineria;s__	0	0	0	0	0.000467164	0	0	0	0		0	0
k__Bacteria;p__Proteobacteria;c__Gammaproteobacteria;o__Xanthomonadales;f__Xanthomonadaceae;g__Luteibacter;s__rhizovicinus	0.000255346	0	0.00116287	0.00847438	0.000700746	0.000325902	0	0.000910631	0.00047982		0.000150578	0.000496523
k__Bacteria;p__Proteobacteria;c__Gammaproteobacteria;o__Xanthomonadales;f__Xanthomonadaceae;g__Luteimonas;s__	0.00255346	0.000822556	0.000232573	0.00249246	0.00724105	0.00325902	0	0.00273189	0.000205637		0.000150578	0
k__Bacteria;p__Proteobacteria;c__Gammaproteobacteria;o__Xanthomonadales;f__Xanthomonadaceae;g__Lysobacter;s__	0.000893712	0	0.000232573	0.000166164	0.000467164	0	0	0	0.00047982		0.000602312	0
k__Bacteria;p__Proteobacteria;c__Gammaproteobacteria;o__Xanthomonadales;f__Xanthomonadaceae;g__Pseudoxanthomonas;__	0.000766039	0	0	0.000830821	0.00140149	0	0	0.000273189	0		0	0
k__Bacteria;p__Proteobacteria;c__Gammaproteobacteria;o__Xanthomonadales;f__Xanthomonadaceae;g__Pseudoxanthomonas;s__	0.000127673	0	0	0.000664657	0	0.00130361	0	0.000910631	0.000274183		0	0
k__Bacteria;p__Proteobacteria;c__Gammaproteobacteria;o__Xanthomonadales;f__Xanthomonadaceae;g__Rhodanobacter;s__	0.103288	0.252799	0.630506	0.00132931	0.0217231	0.0185764	0.000370595	0.0111097	0.368433		0.16142	0.0777886
k__Bacteria;p__Proteobacteria;c__Gammaproteobacteria;o__Xanthomonadales;f__Xanthomonadaceae;g__Stenotrophomonas;__	0.000383019	0	0.000930293	0.00166164	0	0	0	0	0		0.000150578	0
k__Bacteria;p__Proteobacteria;c__Gammaproteobacteria;o__Xanthomonadales;f__Xanthomonadaceae;g__Stenotrophomonas;s__	0.00114906	0.00109674	0.00627948	0.00481876	0.000467164	0.000977705	0.000741191	0.00546378	0.00891095		0.00195751	0.000496523
k__Bacteria;p__Proteobacteria;c__Gammaproteobacteria;o__Xanthomonadales;f__Xanthomonadaceae;g__Stenotrophomonas;s__acidaminiphila	0.000255346	0	0.000232573	0	0.000467164	0	0	0.000273189	0		0.000150578	0
k__Bacteria;p__Proteobacteria;c__Gammaproteobacteria;o__Xanthomonadales;f__Xanthomonadaceae;g__Thermomonas;__	0	0	0	0	0	0	0	9.10631e-05	6.85457e-05		0	0
k__Bacteria;p__Proteobacteria;c__Gammaproteobacteria;o__Xanthomonadales;f__Xanthomonadaceae;g__Thermomonas;s__	0.0169805	0.000274185	0.00139544	0.00265863	0.0112119	0.00358492	0	0.00154807	0.00143946		0.0013552	0.00066203
k__Bacteria;p__Proteobacteria;c__Gammaproteobacteria;o__Xanthomonadales;f__Xanthomonadaceae;g__Wohlfahrtiimonas;s__	0	0	0.000232573	0	0	0	0	0	0		0.000451734	0
k__Bacteria;p__Proteobacteria;c__Gammaproteobacteria;o__[Marinicellales];f__[Marinicellaceae];g__;s__	0.148101	0.000274185	0.00209316	0.00199397	0.00303657	0.00684394	0	0	0.0016451		0	0
k__Bacteria;p__Proteobacteria;c__TA18;o__CV90;f__;g__;s__	0.0165975	0.00137093	0.00302345	0.0300757	0.0320007	0.000977705	0	0.00145701	0.00171364		0.00255982	0.0278053
k__Bacteria;p__Proteobacteria;c__TA18;o__PHOS-HD29;f__;g__;s__	0.0691989	0.00712881	0.00860521	0.331664	0.0740455	0.00325902	0	0.0100169	0.0106931		0.0137026	0.0930152
k__Bacteria;p__Proteobacteria;c__Zetaproteobacteria;o__Mariprofundales;f__Mariprofundaceae;g__Mariprofundus;s__	0	0	0	0.010136	0	0.000651803	0	0	0		0	0
k__Bacteria;p__SBR1093;c__;o__;f__;g__;s__	0.000127673	0	0	0	0.000233582	0	0	0	0.000274183		0	0
k__Bacteria;p__SBR1093;c__VHS-B5-50;o__;f__;g__;s__	0	0	0	0.000332329	0	0.00325902	0	0	0.00047982		0	0
k__Bacteria;p__SC4;c__;o__;f__;g__;s__	0.000383019	0	0	0.000332329	0.00794179	0	0.0172327	0	0		0.000150578	0
k__Bacteria;p__SR1;c__;o__;f__;g__;s__	0.36157	0.091852	0.0293042	0.0747739	0.115857	0.0156433	0	0.0229479	0.0585381		0.154342	0.384805
k__Bacteria;p__Spirochaetes;__;__;__;__;__	0	0	0	0	0.000467164	0	0	0	0		0	0
k__Bacteria;p__Spirochaetes;c__GN05;o__;f__;g__;s__	0.00127673	0	0	0.00199397	0	0	0	0	0		0	0
k__Bacteria;p__Spirochaetes;c__GN05;o__LG048;f__;g__;s__	0	0	0	0	0.000700746	0	0	0	0		0	0
k__Bacteria;p__Spirochaetes;c__GN05;o__SBYZ_6080;f__;g__;s__	0.0246409	0.00466115	0.00116287	0.00797589	0.0242925	0.00260721	0	0	0		0.0171659	0.0258192
k__Bacteria;p__Spirochaetes;c__MVP-15;o__PL-11B10;f__;g__;s__	0.0439196	0.00383859	0.00139544	0.0304081	0.0383075	0	0	0.000182126	0.00219346		0.0525517	0.0607413
k__Bacteria;p__Spirochaetes;c__Spirochaetes;__;__;__;__	0.000383019	0	0	0	0	0	0	0	0		0	0.000165508
k__Bacteria;p__Spirochaetes;c__Spirochaetes;o__M2PT2-76;f__;g__;s__	0.0174912	0.00274185	0.00116287	0.0109668	0.0135478	0.000651803	0.0100061	0.000910631	0		0.0108416	0.0297914
k__Bacteria;p__Spirochaetes;c__Spirochaetes;o__Sphaerochaetales;f__Sphaerochaetaceae;g__Sphaerochaeta;s__	0	0	0	0	0	0.00391082	0	0.00182126	0.00150801		0	0
k__Bacteria;p__Spirochaetes;c__Spirochaetes;o__Spirochaetales;f__Spirochaetaceae;__;__	0.0085541	0.00767719	0	0.000498493	0.00186866	0.000977705	0	0.000364252	0		0.0040656	0.00612378
k__Bacteria;p__Spirochaetes;c__Spirochaetes;o__Spirochaetales;f__Spirochaetaceae;g__;s__	0.0308969	0.0219348	0.00837264	0.0505139	0.0560597	0.364684	0.0266829	0.00336933	0.0032902		0.0138532	0.0476662
k__Bacteria;p__Spirochaetes;c__Spirochaetes;o__Spirochaetales;f__Spirochaetaceae;g__HAW-RM37;s__	0	0	0	0	0	0	0	0.000546378	0		0	0
k__Bacteria;p__Spirochaetes;c__Spirochaetes;o__Spirochaetales;f__Spirochaetaceae;g__Spirochaeta;__	0.00127673	0	0	0	0	0	0	0	0		0	0.00115855
k__Bacteria;p__Spirochaetes;c__Spirochaetes;o__Spirochaetales;f__Spirochaetaceae;g__Spirochaeta;s__	0.000127673	0	0	0.000830821	0	0	0	0	0		0	0
k__Bacteria;p__Spirochaetes;c__Spirochaetes;o__Spirochaetales;f__Spirochaetaceae;g__Spirochaeta;s__aurantia	0.0712416	0.127496	0.18978	0.0814205	0.0102776	0.0583364	0.00370595	0.231573	0.0538084		0.255982	0.169976
k__Bacteria;p__Spirochaetes;c__Spirochaetes;o__Spirochaetales;f__Spirochaetaceae;g__Treponema;__	0	0	0	0	0	0	0	0.000728505	0		0	0
k__Bacteria;p__Spirochaetes;c__Spirochaetes;o__Spirochaetales;f__Spirochaetaceae;g__Treponema;s__	0.602234	0.589498	0.00255831	0.0591545	0.0822209	0.0192282	0.137676	0.0185769	0.00863676		1.3686	0.785995
k__Bacteria;p__Spirochaetes;c__Spirochaetes;o__Spirochaetales;f__Spirochaetaceae;g__za29;s__	0	0	0	0	0.00303657	0	0	0	0		0	0
k__Bacteria;p__Spirochaetes;c__Spirochaetes;o__[Borreliales];f__[Borreliaceae];g__Spironema;s__	0.00102139	0	0.000930293	0.00116315	0.00163507	0.000977705	0	0.000819568	0		0	0
k__Bacteria;p__Spirochaetes;c__[Brachyspirae];o__[Brachyspirales];f__Brachyspiraceae;g__;s__	0.00408554	0.000274185	0	0.00265863	0.00233582	0	0	0.00100169	0.000891095		0	0.00182058
k__Bacteria;p__Spirochaetes;c__[Brevinematae];o__;f__;g__;s__	0.000766039	0.00054837	0	0.000166164	0	0	0	0	0		0.00240925	0.00165508
k__Bacteria;p__Spirochaetes;c__[Brevinematae];o__[Brevinematales];f__;g__;s__	0.0768592	0.00274185	0.000930293	0.00913904	0.0168179	0.00260721	0.00129708	0.000273189	0		0.00677601	0.0921877
k__Bacteria;p__Spirochaetes;c__[Leptospirae];o__[Leptospirales];f__;g__;s__	0	0	0	0.00282479	0.000467164	0	0	0	0		0	0
k__Bacteria;p__Spirochaetes;c__[Leptospirae];o__[Leptospirales];f__Leptospiraceae;g__Leptonema;s__	0.00600064	0.0131609	0	0.0129608	0.00817537	0.0120584	0	0	0		0	0.000331015
k__Bacteria;p__Spirochaetes;c__[Leptospirae];o__[Leptospirales];f__Leptospiraceae;g__Leptospira;__	0	0	0.00069772	0.000498493	0.00210224	0.000651803	0	0	0.000137091		0.000301156	0
k__Bacteria;p__Spirochaetes;c__[Leptospirae];o__[Leptospirales];f__Leptospiraceae;g__Leptospira;s__	0.0557932	0.000822556	0.00186059	0.0407103	0.025694	0.00391082	0	0.00218551	0.000342729		0.000451734	0.0552795
k__Bacteria;p__Spirochaetes;c__[Leptospirae];o__[Leptospirales];f__Leptospiraceae;g__Turneriella;s__	0.0102139	0	0.000465147	0.0500155	0.0642351	0.0619213	0	0.00109276	0.00274183		0.000301156	0.0256537
k__Bacteria;p__Spirochaetes;c__[Leptospirae];o__[Leptospirales];f__Sediment-4;__;__	0	0	0	0.00315712	0.00350373	0.000651803	0	0.000182126	0		0.000301156	0
k__Bacteria;p__Spirochaetes;c__[Leptospirae];o__[Leptospirales];f__Sediment-4;g__;s__	0.0160868	0.0106932	0.00069772	0.00631424	0.00724105	0.00456262	0.000926489	0.00145701	0		0.019274	0.0162197
k__Bacteria;p__Spirochaetes;c__[Leptospirae];o__[Leptospirales];f__Sediment-4;g__SJA-88;s__	0.0122566	0.0126125	0	0.0119638	0.0214896	0.0117325	0.000555893	0	0		0.0278569	0.0120821
k__Bacteria;p__Synergistetes;c__Synergistia;o__Synergistales;f__Dethiosulfovibrionaceae;g__HA73;s__	0	0	0	0	0	0.000325902	0	0.00400678	0		0	0
k__Bacteria;p__Synergistetes;c__Synergistia;o__Synergistales;f__Synergistaceae;__;__	0	0	0	0	0	0	0	0	0.00150801		0	0
k__Bacteria;p__Synergistetes;c__Synergistia;o__Synergistales;f__Synergistaceae;g__vadinCA02;s__	0	0	0	0	0	0.00195541	0	0.00810461	0.00459256		0	0
k__Bacteria;p__TA06;c__;o__;f__;g__;s__	0	0.000822556	0	0	0.00186866	0	0.00203828	0	0.000548366		0	0
k__Bacteria;p__TM6;__;__;__;__;__	0.000766039	0.00054837	0.00465147	0.0255893	0.00583955	0.00358492	0	0.00391571	0.0158341		0.000602312	0.00066203
k__Bacteria;p__TM6;c__;o__;f__;g__;s__	0.00268114	0	0.00162801	0.00166164	0.000934328	0.000651803	0	0.00154807	0.00445547		0.0144555	0.00248261
k__Bacteria;p__TM6;c__F38;o__;f__;g__;s__	0	0.00054837	0.00581433	0.00432027	0.000700746	0.00260721	0	0.00100169	0.000822549		0	0
k__Bacteria;p__TM6;c__SBRH58;o__;f__;g__;s__	0.0130227	0.00685463	0.0660508	0.197403	0.321876	0.0625731	0.000185298	0.0177573	0.0614855		0.0158107	0.042701
k__Bacteria;p__TM6;c__SJA-4;__;__;__;__	0.00165975	0.00904811	0.0120938	0.00531726	0.0105112	0.013362	0	0.0104723	0.0325592		0.00150578	0.00297914
k__Bacteria;p__TM6;c__SJA-4;o__;f__;g__;s__	0.108139	0.19522	0.30002	0.157524	0.442171	0.483638	0.0127855	0.181853	0.786699		0.147115	0.102946
k__Bacteria;p__TM6;c__SJA-4;o__S1198;f__;g__;s__	0.0414938	0.0411278	0.217223	0.0870701	0.0885276	0.062899	0	0.020216	0.109262		0.0728797	0.0491557
k__Bacteria;p__TM6;c__SJA-4;o__YJF2-48;f__;g__;s__	0.000383019	0	0	0.000332329	0.00233582	0.00521443	0	0.00182126	0.0040442		0.000301156	0
k__Bacteria;p__TM7;__;__;__;__;__	0.00459623	0.000822556	0.00302345	0.128113	0.0039709	0.00358492	0.00111179	0.00236764	0.010419		0	0.000827538
k__Bacteria;p__TM7;c__;o__;f__;g__;s__	0.00357485	0.00438696	0.00790749	0.00664657	0.00513881	0.00586623	0.000741191	0.00400678	0.044212		0.00075289	0.00777886
k__Bacteria;p__TM7;c__MJK10;o__;f__;g__;s__	0.000510693	0	0	0.000332329	0	0.000325902	0	0.000364252	0.00253619		0	0
k__Bacteria;p__TM7;c__SC3;o__;f__;g__;s__	0.0411108	0.0268701	0.0516313	0.124789	0.0193873	0.199126	0.0131561	0.0319631	0.178219		0.0111428	0.0460111
k__Bacteria;p__TM7;c__TM7-1;o__;f__;g__;s__	0.582573	1.68596	0.716791	1.24856	0.381673	0.705577	4.70174	0.491741	0.871011		1.28232	0.821249
k__Bacteria;p__TM7;c__TM7-3;__;__;__;__	0.284328	0.0161769	0.0297694	0.07278	0.0574612	0.0990741	0.0170474	0.0123846	0.0448289		0.0275558	0.386626
k__Bacteria;p__TM7;c__TM7-3;o__;f__;g__;s__	0.0192786	0.00274185	0.0160476	0.0146225	0.00677388	0.016621	0	0.0147522	0.0393453		0.0013552	0.0120821
k__Bacteria;p__TM7;c__TM7-3;o__Blgi18;f__;g__;s__	0.174912	0.041402	0.0179081	0.0201059	0.036906	0.0368269	0.0127855	0.00455315	0.0217975		0.0639956	0.224428
k__Bacteria;p__TM7;c__TM7-3;o__CW040;f__F16;g__;s__	0.000893712	0.00109674	0.00069772	0.0023263	0.0154164	0.00651803	0	0.00947056	0.012681		0	0
k__Bacteria;p__TM7;c__TM7-3;o__EW055;f__;g__;s__	0.109416	0.019193	0.0934945	0.0310727	0.0422784	0.212814	0.000741191	0.0191232	0.140999		0.0138532	0.191492
k__Bacteria;p__TM7;c__TM7-3;o__I025;f__;g__;s__	0.182445	0.000822556	0.00465147	0.00299096	0.00420448	0.000325902	0	0.00254977	0.0193299		0.00150578	0.14995
k__Bacteria;p__TM7;c__TM7-3;o__I025;f__Rs-045;g__;s__	0	0	0.00139544	0	0.000233582	0	0	0	0		0	0
k__Bacteria;p__TPD-58;c__;o__;f__;g__;s__	0.289307	0.102271	0.0109309	0.0350607	0.0460157	0.0123843	0.0654101	0.000546378	0		0.227824	0.237834
k__Bacteria;p__Tenericutes;__;__;__;__;__	0	0.000274185	0	0	0.000233582	0	0	0.000364252	0		0	0.000331015
k__Bacteria;p__Tenericutes;c__CK-1C4-19;o__;f__;g__;s__	0.000383019	0	0	0.000498493	0	0.00130361	0	9.10631e-05	0		0	0.000165508
k__Bacteria;p__Tenericutes;c__Mollicutes;__;__;__;__	0	0	0	0	0	0	0	0.000273189	0		0	0
k__Bacteria;p__Tenericutes;c__Mollicutes;o__;f__;g__;s__	0.0102139	0.00685463	0.00116287	0.00199397	0.00350373	0.00325902	0	0.00336933	0.00952786		0.00120462	0.00827538
k__Bacteria;p__Tenericutes;c__Mollicutes;o__Acholeplasmatales;f__Acholeplasmataceae;g__;s__	0	0	0	0	0.000934328	0.000325902	0	0.00227658	0.00157655		0	0
k__Bacteria;p__Tenericutes;c__Mollicutes;o__Acholeplasmatales;f__Acholeplasmataceae;g__Acholeplasma;__	0	0	0	0	0.000700746	0.000651803	0	0.00163914	6.85457e-05		0	0
k__Bacteria;p__Tenericutes;c__Mollicutes;o__Acholeplasmatales;f__Acholeplasmataceae;g__Acholeplasma;s__	0	0.000822556	0	0	0.00163507	0.00456262	0	0.0041889	0.00205637		0.00195751	0
k__Bacteria;p__Tenericutes;c__Mollicutes;o__Acholeplasmatales;f__Acholeplasmataceae;g__Acholeplasma;s__laidlawii	0	0	0	0	0.000934328	0.00195541	0	0.00118382	0.000548366		0	0
k__Bacteria;p__Tenericutes;c__Mollicutes;o__Anaeroplasmatales;f__Anaeroplasmataceae;__;__	0.000383019	0	0	0	0	0	0	0	0		0	0
k__Bacteria;p__Tenericutes;c__Mollicutes;o__Anaeroplasmatales;f__Anaeroplasmataceae;g__;s__	0	0.00054837	0	0	0	0	0	0.000364252	0		0	0
k__Bacteria;p__Tenericutes;c__Mollicutes;o__Anaeroplasmatales;f__Anaeroplasmataceae;g__Anaeroplasma;s__	0.000638366	0	0	0.000664657	0.000467164	0	0	0	0.00198783		0	0
k__Bacteria;p__Tenericutes;c__Mollicutes;o__Anaeroplasmatales;f__Anaeroplasmataceae;g__Asteroleplasma;s__	0.0014044	0.00054837	0.017443	0.000166164	0	0.00260721	0	0	0		0	0
k__Bacteria;p__Tenericutes;c__Mollicutes;o__Mycoplasmatales;f__Mycoplasmataceae;__;__	0.000127673	0	0	0	0	0	0	0	0		0	0.000496523
k__Bacteria;p__Tenericutes;c__Mollicutes;o__Mycoplasmatales;f__Mycoplasmataceae;g__;s__	0	0.00054837	0.0127915	0	0	0	0	0.000546378	0		0	0
k__Bacteria;p__Tenericutes;c__Mollicutes;o__Mycoplasmatales;f__Mycoplasmataceae;g__Candidatus Hepatoplasma;s__	0.0014044	0	0.00069772	0	0	0	0	0	0		0	0.00115855
k__Bacteria;p__Tenericutes;c__Mollicutes;o__Mycoplasmatales;f__Mycoplasmataceae;g__Mycoplasma;s__	0	0	0.000232573	0	0	0	0	0.000455315	0.000342729		0	0
k__Bacteria;p__Tenericutes;c__Mollicutes;o__RF39;f__;g__;s__	0.00127673	0.00054837	0	0	0.00280299	0.000651803	0	0.00154807	0.00287892		0.00105405	0.00297914
k__Bacteria;p__Tenericutes;c__Mollicutes;o__RsaHF231;f__;g__;s__	0.000127673	0	0.00139544	0.00149548	0.000700746	0	0	0	0.00411274		0	0
k__Bacteria;p__Tenericutes;c__RF3;o__ML615J-28;f__;g__;s__	0.000255346	0.00164511	0	0	0.00210224	0.00130361	0.000926489	0.00382465	0.00274183		0.00105405	0.000165508
k__Bacteria;p__Verrucomicrobia;__;__;__;__;__	0.00561762	0	0.000465147	0.00398794	0.0135478	0	0	0.000728505	0.00472966		0	0
k__Bacteria;p__Verrucomicrobia;c__;o__;f__;g__;s__	0	0	0.000930293	0.00149548	0.00140149	0.000977705	0	0.000182126	0.000616912		0	0
k__Bacteria;p__Verrucomicrobia;c__Opitutae;__;__;__;__	0.00561762	0.00219348	0.0176756	0.00149548	0.0039709	0	0	0.00118382	0.00507238		0.00120462	0.00264812
k__Bacteria;p__Verrucomicrobia;c__Opitutae;o__;f__;g__;s__	0	0	0.00069772	0.000498493	0	0	0	0.00154807	0		0.000301156	0.00066203
k__Bacteria;p__Verrucomicrobia;c__Opitutae;o__HA64;f__;g__;s__	0.00280881	0.00109674	0.00302345	0.000498493	0	0.000325902	0	0	0		0.00301156	0.00331015
k__Bacteria;p__Verrucomicrobia;c__Opitutae;o__Opitutales;f__Opitutaceae;__;__	0.0497925	0.00246767	0.057213	0.00265863	0.00210224	0.00293312	0.00240887	0.00100169	0.00198783		0.0132509	0.0744784
k__Bacteria;p__Verrucomicrobia;c__Opitutae;o__Opitutales;f__Opitutaceae;g__;s__	0.0638366	0.0274185	0.120938	0.38035	0.0703082	0.207925	0.000370595	0.0172109	0.317847		0.0525517	0.257364
k__Bacteria;p__Verrucomicrobia;c__Opitutae;o__Opitutales;f__Opitutaceae;g__Opitutus;s__	0.144654	0.0112416	0.278158	0.369051	0.216531	0.118954	0.00129708	0.0365163	0.107891		0.0323743	0.288314
k__Bacteria;p__Verrucomicrobia;c__Opitutae;o__Puniceicoccales;f__Puniceicoccaceae;g__;s__	0	0	0	0	0.000934328	0	0	0	0		0	0
k__Bacteria;p__Verrucomicrobia;c__Opitutae;o__[Cerasicoccales];f__[Cerasicoccaceae];g__;s__	0.00178742	0.00109674	0.00418632	0.00598191	0.00420448	0.013362	0	0.0113829	0.0178904		0.0027104	0.000165508
k__Bacteria;p__Verrucomicrobia;c__Verruco-5;__;__;__;__	0.000510693	0	0.000232573	0	0	0	0	0	0		0	0.000496523
k__Bacteria;p__Verrucomicrobia;c__Verruco-5;o__;f__;g__;s__	0	0	0	0	0	0	0	0.000364252	0		0	0
k__Bacteria;p__Verrucomicrobia;c__Verruco-5;o__LD1-PB3;f__;g__;s__	0.0200447	0.00109674	0.00209316	0.00980369	0.0214896	0	0.00611483	9.10631e-05	0.00260474		0.00828179	0.021847
k__Bacteria;p__Verrucomicrobia;c__Verruco-5;o__MSBL3;f__;g__;s__	0.00178742	0.00219348	0.00069772	0.00182781	0.00373731	0	0	0	0.000137091		0.00602312	0.00281363
k__Bacteria;p__Verrucomicrobia;c__Verruco-5;o__R76-B128;f__;g__;s__	0	0	0	0	0	0	0	0	0.000137091		0	0
k__Bacteria;p__Verrucomicrobia;c__Verruco-5;o__WCHB1-41;__;__;__	0.00485158	0	0	0.000996986	0.000467164	0	0	0.00118382	0		0	0.00314464
k__Bacteria;p__Verrucomicrobia;c__Verruco-5;o__WCHB1-41;f__;g__;s__	0.126141	0.0197413	0.00604691	0.0422057	0.179858	0.00554033	0.00148238	0.000637441	0.00322165		0.0799569	0.121483
k__Bacteria;p__Verrucomicrobia;c__Verruco-5;o__WCHB1-41;f__RFP12;g__;s__	0.00548995	0.00301604	0.000465147	0.00315712	0.00327015	0.016621	0	0.0093795	0.00137091		0.0207798	0.00761335
k__Bacteria;p__Verrucomicrobia;c__Verruco-5;o__WCHB1-41;f__WCHB1-25;g__;s__	0.00165975	0	0	0	0.000233582	0	0	0.000910631	0		0	0.00248261
k__Bacteria;p__Verrucomicrobia;c__Verrucomicrobiae;o__Verrucomicrobiales;f__Verrucomicrobiaceae;__;__	0.00178742	0.000274185	0.00209316	0.0069789	0.000700746	0.000977705	0	0.00264083	0.00102819		0	0.00380667
k__Bacteria;p__Verrucomicrobia;c__Verrucomicrobiae;o__Verrucomicrobiales;f__Verrucomicrobiaceae;g__;s__	0.111714	0.000274185	0.00534919	0.0832483	0.0665709	0.00619213	0	0.0125667	0.00438693		0.000150578	0.00827538
k__Bacteria;p__Verrucomicrobia;c__Verrucomicrobiae;o__Verrucomicrobiales;f__Verrucomicrobiaceae;g__Akkermansia;s__	0	0.000822556	0	0.000332329	0.00490522	0.0123843	0	0.0232211	0.00390711		0.000301156	0
k__Bacteria;p__Verrucomicrobia;c__Verrucomicrobiae;o__Verrucomicrobiales;f__Verrucomicrobiaceae;g__Akkermansia;s__muciniphila	0	0	0	0	0	0	0	0	0.00150801		0	0
k__Bacteria;p__Verrucomicrobia;c__Verrucomicrobiae;o__Verrucomicrobiales;f__Verrucomicrobiaceae;g__Luteolibacter;s__	0.645515	0.0669012	0.0146521	0.630427	0.160938	0.0254203	0.00148238	0.0267725	0.0209064		0.131605	0.373054
k__Bacteria;p__Verrucomicrobia;c__Verrucomicrobiae;o__Verrucomicrobiales;f__Verrucomicrobiaceae;g__Prosthecobacter;__	0.000255346	0	0	0.00199397	0.00210224	0	0	0.00136595	0		0	0.000165508
k__Bacteria;p__Verrucomicrobia;c__Verrucomicrobiae;o__Verrucomicrobiales;f__Verrucomicrobiaceae;g__Prosthecobacter;s__	0.0357485	0.00054837	0.0897733	0.18195	0.333322	0.0668098	0.000185298	0.0133863	0.00191928		0.000451734	0.05379
k__Bacteria;p__Verrucomicrobia;c__Verrucomicrobiae;o__Verrucomicrobiales;f__Verrucomicrobiaceae;g__Prosthecobacter;s__debontii	0.000510693	0	0	0.00249246	0.000700746	0.000325902	0	0.000273189	0		0.000602312	0
k__Bacteria;p__Verrucomicrobia;c__Verrucomicrobiae;o__Verrucomicrobiales;f__Verrucomicrobiaceae;g__Rubritalea;s__	0	0	0	0	0	0	0	0	0.000205637		0	0
k__Bacteria;p__Verrucomicrobia;c__Verrucomicrobiae;o__Verrucomicrobiales;f__Verrucomicrobiaceae;g__Verrucomicrobium;s__	0.00114906	0	0.000232573	0.000498493	0.000934328	0.000325902	0	0.000637441	0.000137091		0.000301156	0
k__Bacteria;p__Verrucomicrobia;c__[Methylacidiphilae];o__;f__;g__;s__	0	0	0	0.00199397	0	0	0	0	0		0	0.000331015
k__Bacteria;p__Verrucomicrobia;c__[Methylacidiphilae];o__Methylacidiphilales;__;__;__	0	0	0.00069772	0.00116315	0.000233582	0	0	0.000728505	0.0016451		0	0.000331015
k__Bacteria;p__Verrucomicrobia;c__[Methylacidiphilae];o__Methylacidiphilales;f__;g__;s__	0.0134057	0.0054837	0.0181407	0.0561635	0.0177522	0.0120584	0	0.0127488	0.0178904		0.00466792	0.0162197
k__Bacteria;p__Verrucomicrobia;c__[Methylacidiphilae];o__Methylacidiphilales;f__LD19;g__;s__	0.000383019	0.00109674	0.00441889	0.00780972	0.0350373	0.00977705	0	0.00318721	0.00219346		0.000903468	0.000496523
k__Bacteria;p__Verrucomicrobia;c__[Methylacidiphilae];o__S-BQ2-57;f__;g__;s__	0.0879668	0.00301604	0.0281414	0.106511	0.351775	0.0752833	0.00259417	0.0024587	0.0111044		0.00436676	0.0657065
k__Bacteria;p__Verrucomicrobia;c__[Pedosphaerae];__;__;__;__	0.00114906	0	0	0	0	0	0	0	0		0	0
k__Bacteria;p__Verrucomicrobia;c__[Pedosphaerae];o__;f__;g__;s__	0	0	0	0	0	0.000651803	0	0	0		0	0.000331015
k__Bacteria;p__Verrucomicrobia;c__[Pedosphaerae];o__[Pedosphaerales];__;__;__	0.0144271	0.00164511	0.00418632	0.181285	0.110951	0.0573587	0	0.00318721	0.00877385		0.00150578	0.0393908
k__Bacteria;p__Verrucomicrobia;c__[Pedosphaerae];o__[Pedosphaerales];f__;g__;s__	0.313565	0.0630626	0.142335	1.1128	0.677622	0.47158	0.00259417	0.0282296	0.018713		0.0983274	0.474345
k__Bacteria;p__Verrucomicrobia;c__[Pedosphaerae];o__[Pedosphaerales];f__Ellin515;g__;s__	0.554612	0.191655	0.152103	0.192252	0.596102	0.334701	0.0085237	0.00564591	0.00198783		0.141694	0.54783
k__Bacteria;p__Verrucomicrobia;c__[Pedosphaerae];o__[Pedosphaerales];f__Ellin517;g__;s__	0.02579	0	0.000930293	0.136255	0.0833888	0.0208577	0	0.00209445	0.00541511		0	0.0321085
k__Bacteria;p__Verrucomicrobia;c__[Pedosphaerae];o__[Pedosphaerales];f__OPB35;g__;s__	0	0	0	0.00299096	0.00747463	0.00228131	0	0	0		0	0
k__Bacteria;p__Verrucomicrobia;c__[Pedosphaerae];o__[Pedosphaerales];f__R4-41B;g__;s__	0.0220875	0	0.00418632	0.149382	0.0450813	0.0123843	0	0.00673867	0.0110359		0.000301156	0.100132
k__Bacteria;p__Verrucomicrobia;c__[Pedosphaerae];o__[Pedosphaerales];f__[Pedosphaeraceae];__;__	0	0	0	0.000332329	0.000700746	0.00130361	0	0	0		0	0
k__Bacteria;p__Verrucomicrobia;c__[Pedosphaerae];o__[Pedosphaerales];f__[Pedosphaeraceae];g__Pedosphaera;s__	0.00127673	0.0128867	0.00209316	0.00664657	0.00163507	0.00195541	0	0.000273189	0.000754003		0	0.00297914
k__Bacteria;p__Verrucomicrobia;c__[Pedosphaerae];o__[Pedosphaerales];f__auto67_4W;g__;s__	2.48886	3.87808	5.12382	1.3235	0.946942	0.507755	0.0289064	0.0552753	0.0877385		3.09919	2.49436
k__Bacteria;p__Verrucomicrobia;c__[Spartobacteria];o__[Chthoniobacterales];__;__;__	0	0	0	0.00265863	0	0	0	0	0		0	0.000165508
k__Bacteria;p__Verrucomicrobia;c__[Spartobacteria];o__[Chthoniobacterales];f__01D2Z36;g__;s__	0	0	0	0	0.000700746	0	0	0.000273189	0		0	0
k__Bacteria;p__Verrucomicrobia;c__[Spartobacteria];o__[Chthoniobacterales];f__[Chthoniobacteraceae];__;__	0.0483881	0.000274185	0.00116287	0.0132931	0.00630672	0.00260721	0	0.00127488	0		0.000150578	0.000165508
k__Bacteria;p__Verrucomicrobia;c__[Spartobacteria];o__[Chthoniobacterales];f__[Chthoniobacteraceae];g__;s__	0.226492	0.00246767	0.0311648	0.480547	0.207654	0.0586623	0.000185298	0.00919737	0.00658039		0.00828179	0.0609068
k__Bacteria;p__Verrucomicrobia;c__[Spartobacteria];o__[Chthoniobacterales];f__[Chthoniobacteraceae];g__Candidatus Xiphinematobacter;s__	0.0893712	0.0712881	0.438866	0.0230968	0.052556	0.0615954	0	0.0514506	0.122148		0.0159613	0.0345911
k__Bacteria;p__Verrucomicrobia;c__[Spartobacteria];o__[Chthoniobacterales];f__[Chthoniobacteraceae];g__Chthoniobacter;s__	0.148739	0.00054837	0.0155824	0.0995324	0.0310664	0.00293312	0	0.00327827	0.00534657		0.00195751	0.0165508
k__Bacteria;p__Verrucomicrobia;c__[Spartobacteria];o__[Chthoniobacterales];f__[Chthoniobacteraceae];g__DA101;s__	0.143122	0.00411278	0.00976808	0.00797589	0.0618993	0.0759351	0	0.00719398	0.00397565		0.00346329	0.00132406
k__Bacteria;p__Verrucomicrobia;c__[Spartobacteria];o__[Chthoniobacterales];f__[Chthoniobacteraceae];g__Ellin506;s__	0.0142994	0.00054837	0.00162801	0.00332329	0.000233582	0	0	0.000273189	0		0.00075289	0.00281363
k__Bacteria;p__Verrucomicrobia;c__[Spartobacteria];o__[Chthoniobacterales];f__[Chthoniobacteraceae];g__OR-59;s__	0.0559208	0	0.00069772	0.0119638	0.00490522	0.000325902	0	0.000273189	0.00116528		0.000451734	0.00231711
k__Bacteria;p__Verrucomicrobia;c__[Spartobacteria];o__[Chthoniobacterales];f__[Chthoniobacteraceae];g__heteroC45_4W;s__	0.00217044	0.0112416	0	0.00714506	0.00163507	0.000651803	0	0.000910631	0.00294747		0.0600806	0.00314464
k__Bacteria;p__WPS-2;c__;o__;f__;g__;s__	0.174402	1.47265	0.575154	0.0491846	0.0675052	0.0479075	5.26023	3.61402	0.694917		0.813271	0.162694
k__Bacteria;p__WS2;c__Kazan-3B-09;o__;f__;g__;s__	0.000893712	0	0	0.00182781	0.0091097	0	0	0	0		0	0
k__Bacteria;p__WS2;c__SHA-109;o__;f__;g__;s__	0.00434089	0	0	0.000996986	0.010044	0	0	0.000546378	0		0	0
k__Bacteria;p__WS3;c__PRR-12;o__;f__;g__;s__	0.000255346	0	0	0	0	0	0	0	0		0	0
k__Bacteria;p__WS3;c__PRR-12;o__GN03;__;__;__	0	0	0	0.00149548	0.00116791	0	0	0	0		0	0.000165508
k__Bacteria;p__WS3;c__PRR-12;o__GN03;f__;g__;s__	0.0615385	0.0019193	0.000232573	0.00481876	0.0429791	0.000651803	0	0.000637441	0		0.000150578	0.0488247
k__Bacteria;p__WS3;c__PRR-12;o__GN03;f__KSB4;g__;s__	0.00434089	0	0.000232573	0.00764356	0.00303657	0	0	0	0		0	0.0283018
k__Bacteria;p__WS3;c__PRR-12;o__LD1-PA13;f__;g__;s__	0.0162145	0	0	0.000332329	0.000934328	0.000977705	0	0	0		0.000301156	0
k__Bacteria;p__WS3;c__PRR-12;o__PBS-III-9;f__;g__;s__	0.026939	0.00383859	0.000465147	0.000332329	0.0198545	0	0.00407655	0.00109276	0		0.0112933	0.0201919
k__Bacteria;p__WS3;c__PRR-12;o__SSS58A;f__;g__;s__	0	0	0.000930293	0.000664657	0.0119127	0.000325902	0	0	0.000342729		0	0
k__Bacteria;p__WS3;c__PRR-12;o__Sediment-1;__;__;__	0	0	0	0.000332329	0	0	0	0	0		0	0
k__Bacteria;p__WS3;c__PRR-12;o__Sediment-1;f__;g__;s__	0.0200447	0.00109674	0.00139544	0.11133	0.0511545	0.00130361	0.000741191	0.000819568	0		0	0.0044687
k__Bacteria;p__WS3;c__PRR-12;o__Sediment-1;f__CV106;g__;s__	0.000255346	0	0	0	0	0	0	0	0.000205637		0	0
k__Bacteria;p__WS3;c__PRR-12;o__Sediment-1;f__PRR-10;g__;s__	0.0432812	0.00137093	0.0034886	0.406604	0.0628336	0.00358492	0.000555893	0.000728505	0.00287892		0.00075289	0.0441905
k__Bacteria;p__WS3;c__PRR-12;o__wb1_H11;f__;g__;s__	0.0085541	0	0	0.00664657	0	0	0	0	0		0	0.000165508
k__Bacteria;p__WS4;c__;o__;f__;g__;s__	0.0273221	0.00767719	0.000930293	0.00249246	0.0172851	0.00293312	0.00444715	0.000364252	0		0.0234902	0.0317775
k__Bacteria;p__WS5;c__;o__;f__;g__;s__	0.244239	0.0180962	0.0281414	0.0737769	0.0817537	0.0123843	0.0157503	0.00500847	0.0144631		0.0621887	0.288314
k__Bacteria;p__WS6;c__;o__;f__;g__;s__	0.0146824	0	0.000232573	0.00648041	0.0025694	0.000651803	0	0.00109276	0.00575784		0	0.0137371
k__Bacteria;p__WS6;c__B142;o__;f__;g__;s__	0.0434089	0.00383859	0.00627948	0.0483538	0.0268619	0.0130361	0	0.00755823	0.0205637		0.00466792	0.0900361
k__Bacteria;p__WS6;c__SC72;__;__;__;__	0	0	0	0.000664657	0	0	0	0	0		0	0
k__Bacteria;p__WS6;c__SC72;o__;f__;g__;s__	0.0102139	0.000274185	0.000465147	0.00515109	0.0207888	0.00260721	0	0.00200339	0.000616912		0.00075289	0.010427
k__Bacteria;p__WS6;c__SC72;o__A-2AF;f__;g__;s__	0	0	0	0	0	0	0	0.000273189	0		0	0
k__Bacteria;p__WS6;c__SC72;o__WCHB1-15;f__;g__;s__	0.0176189	0.0200155	0.000232573	0	0.00303657	0.00162951	0.0116738	0.00163914	0		0.00572196	0.0175438
k__Bacteria;p__WWE1;c__[Cloacamonae];o__[Cloacamonales];__;__;__	0	0	0	0	0.000467164	0	0	0	0		0	0.000331015
k__Bacteria;p__WWE1;c__[Cloacamonae];o__[Cloacamonales];f__;g__;s__	0.0575806	0.00219348	0.00116287	0.00282479	0.0151828	0	0	0.000728505	0		0.0168647	0.054783
k__Bacteria;p__WWE1;c__[Cloacamonae];o__[Cloacamonales];f__MSBL8;g__;s__	0.000510693	0	0	0	0	0.000651803	0	0.000455315	0		0	0
k__Bacteria;p__WWE1;c__[Cloacamonae];o__[Cloacamonales];f__SHA-116;g__;s__	0.00842643	0.000822556	0.000930293	0.00498493	0.0189201	0.000651803	0	0.000637441	0.000754003		0.00120462	0.0248261
k__Bacteria;p__WWE1;c__[Cloacamonae];o__[Cloacamonales];f__[Cloacamonaceae];g__;s__	0	0	0	0	0	0	0	0	0		0	0.000496523
k__Bacteria;p__WWE1;c__[Cloacamonae];o__[Cloacamonales];f__[Cloacamonaceae];g__Candidatus Cloacamonas;s__	0	0	0	0	0.000467164	0	0	0	0		0	0
k__Bacteria;p__WWE1;c__[Cloacamonae];o__[Cloacamonales];f__[Cloacamonaceae];g__W22;s__	0	0	0	0	0	0.000651803	0	0.00145701	0		0	0
k__Bacteria;p__ZB3;__;__;__;__;__	0.00102139	0.00246767	0	0	0.000467164	0	0	0	0		0.00346329	0.0021516
k__Bacteria;p__ZB3;c__;o__;f__;g__;s__	0.0635812	0.0457889	0.0034886	0.0186104	0.0158836	0.00195541	0	0.000546378	0.0023991		0.0438182	0.0824228
k__Bacteria;p__ZB3;c__BS119;o__;f__;g__;s__	0.00357485	0.00137093	0.000465147	0.0114653	0.0025694	0.000651803	0	0.000182126	0.00507238		0.000150578	0.00380667
k__Bacteria;p__ZB3;c__Rs-J96;o__;f__;g__;s__	0.000255346	0	0	0.000664657	0.00116791	0	0	0	0		0.00075289	0.00314464
k__Bacteria;p__[Caldithrix];c__KSB1;o__GW-22;f__;g__;s__	0	0	0	0.000996986	0.00560597	0	0	0	0		0	0.000331015
k__Bacteria;p__[Thermi];c__Deinococci;o__Deinococcales;f__Deinococcaceae;__;__	0	0	0	0	0	0.000977705	0	0	0		0	0
k__Bacteria;p__[Thermi];c__Deinococci;o__Deinococcales;f__Deinococcaceae;g__CM44;s__	0	0	0	0.0584898	0.0770821	0.358166	0	9.10631e-05	0.000137091		0	0
k__Bacteria;p__[Thermi];c__Deinococci;o__Deinococcales;f__Deinococcaceae;g__Deinococcus;s__	0.000127673	0.000274185	0	0.00249246	0.00233582	0.000977705	0	0	0.00185073		0	0.0087719
k__Bacteria;p__[Thermi];c__Deinococci;o__Deinococcales;f__Deinococcaceae;g__Deinococcus;s__alpinitundrae	0.000255346	0	0	0.000332329	0	0	0	0	0.000754003		0	0
k__Bacteria;p__[Thermi];c__Deinococci;o__Deinococcales;f__Trueperaceae;g__;s__	0.000383019	0	0	0	0	0	0	0	0		0	0
k__Bacteria;p__[Thermi];c__Deinococci;o__Deinococcales;f__Trueperaceae;g__B-42;s__	0	0	0	0	0	0.000651803	0	0.00127488	0		0	0
k__Bacteria;p__[Thermi];c__Deinococci;o__Deinococcales;f__Trueperaceae;g__Truepera;s__	0	0	0	0	0.000934328	0	0	0	0.00219346		0	0
k__Bacteria;p__[Thermi];c__Deinococci;o__Thermales;f__Thermaceae;g__Meiothermus;s__	0	0	0	0	0	0.266588	0	0	0		0	0
k__Bacteria;p__[Thermi];c__Deinococci;o__Thermales;f__Thermaceae;g__Thermus;s__	0	0	0	0	0	0.000977705	0	0	0		0	0
